# Supplementary material for: Lasting and Sex-Dependent Impact of Maternal Immune Activation on Molecular Pathways of the Amygdala
Source: Front Neurosci. 2020 Aug 11;14:774. doi: 10.3389/fnins.2020.00774 (PMC7431923; doi:10.3389/fnins.2020.00774)
Supplement: Supplementary file 1 [file Table_1.XLSX]

## Sheet: Table A
Table A. Extended list of genes exhibiting treatment-by-sex interaction effect (FDR-adjusted P-value < 0.1).
gene	description	P-value	FDR P-value	log 2(Fold change)
				CON Fe-CON Ma	MPA Fe-MPA Ma	CON Fe-MPA Fe	CON Ma-MPA Ma	CON Fe-MPA Ma	CON Ma-MPA Fe
RGS16	regulator of G protein signaling 16	1.36995e-127	2.21589e-123	-3.25	2.24	-2.44	3.06	-0.19	0.81
CGA	glycoprotein hormones, alpha polypeptide	8.74377e-115	7.07152e-111	-5.86	0.36	0.27	6.49	0.63	6.13
GH1	growth hormone 1	5.21397e-113	2.8112e-109	-9.61028	-2.22022	0.404907	7.79497	-1.81531	10.0152
PCP4	Purkinje cell protein 4	9.41745e-80	3.80818e-76	-2.03331	2.09473	-1.51316	2.61487	0.581569	0.520143
NTNG1	netrin G1	3.10683e-58	1.00506e-54	-1.60118	1.60321	-1.10949	2.09489	0.493711	0.491684
NEXN	nexilin F-actin binding protein	3.64698e-53	9.83165e-50	-2.05023	1.68586	-1.54092	2.19517	0.144941	0.509313
POMC	proopiomelanocortin	1.06806e-50	2.46799e-47	-2.79	0.33	0.06	3.19	0.39	2.86
AHNAK2	AHNAK nucleoprotein 2	3.54842e-48	7.17446e-45	-2.12956	2.2313	-1.97691	2.38394	0.254384	0.15265
PYURF	PIGY upstream reading frame	1.94477e-45	3.49518e-42	-0.151598	0.815435	-2.03344	-1.06641	-1.21801	-1.88184
LOC110255204	melanoma-associated antigen D4-like	4.43549e-37	7.1744e-34	5.15102	4.80713	1.44789	1.104	6.25502	-3.70313
LHB	luteinizing hormone beta polypeptide	2.48106e-35	3.64829e-32	-3.16249	-0.12273	0.317831	3.35759	0.195101	3.48032
NTS	neurotensin	5.73831e-35	7.73476e-32	-1.43083	2.81341	-1.77862	2.46562	1.0348	-0.347791
PLXDC1	plexin domain containing 1	1.81276e-34	2.25549e-31	-0.986956	1.67598	-0.950778	1.71216	0.7252	0.0361773
TCF7L2	transcription factor 7 like 2	8.79093e-32	1.01567e-28	-1.2854	0.862325	-1.00685	1.14088	-0.144527	0.278551
CHRNA2	cholinergic receptor nicotinic alpha 2 subunit	9.26712e-30	9.99305e-27	-1.87618	2.44174	-2.52351	1.79442	-0.0817617	-0.647322
AKAP12	A-kinase anchoring protein 12	5.91527e-28	5.97997e-25	-1.12551	0.879625	-1.06776	0.937379	-0.188132	0.0577533
ISM1	isthmin 1	1.42362e-25	1.35453e-22	-1.97297	1.44851	-1.05785	2.36363	0.390657	0.915121
DLK1	delta like non-canonical Notch ligand 1	4.04723e-24	3.63689e-21	-2.4205	2.03299	-1.53318	2.92031	0.499813	0.88732
CALB1	calbindin 1	3.74846e-23	3.19112e-20	-2.16749	1.51592	-1.66255	2.02086	-0.146632	0.504942
GRID2IP	Grid2 interacting protein	4.57564e-22	3.70055e-19	-1.99749	1.21841	-1.61989	1.596	-0.401485	0.377595
LHX9	LIM homeobox 9	6.969e-22	5.36779e-19	-2.37402	1.3961	-1.29371	2.47641	0.102388	1.08031
E2F7	E2F transcription factor 7	8.78198e-20	6.45675e-17	-2.20339	0.946531	-1.2147	1.93522	-0.268173	0.98869
GPX3	glutathione peroxidase 3	5.88758e-19	4.14051e-16	-1.19	0.99	-0.37	1.81	0.63	0.82
LOC110260685	uncharacterized LOC110260685	2.28149e-17	1.53763e-14	2.37298	3.22072	0.875038	1.72278	4.09576	-1.49795
CPNE9	copine family member 9	2.57981e-17	1.66914e-14	-1.74787	0.96363	-0.78323	1.92827	0.1804	0.964643
SYNDIG1L	synapse differentiation inducing 1 like	1.29535e-16	8.05858e-14	-1.12998	1.13251	-0.910807	1.35168	0.221702	0.219176
SPTSSB	serine palmitoyltransferase small subunit B	4.06147e-16	2.43312e-13	-0.877043	1.05139	-0.84066	1.08777	0.21073	0.0363822
ZIC1	Zic family member 1	4.79931e-16	2.77246e-13	-1.01296	0.917315	-0.783613	1.14666	0.133702	0.229348
FAM163A	family with sequence similarity 163 member A	1.2643e-15	7.05175e-13	-0.906233	1.43934	-0.789736	1.55584	0.649606	0.116497
PTPN3	protein tyrosine phosphatase, non-receptor type 3	1.34671e-15	7.26102e-13	-0.862016	0.549987	-0.637887	0.774116	-0.0879004	0.224129
CEACAM16	carcinoembryonic antigen related cell adhesion molecule 16	4.60587e-15	2.40322e-12	-1.67811	1.43349	-0.843766	2.26783	0.589723	0.834343
FNDC5	fibronectin type III domain containing 5	9.66517e-15	4.88544e-12	-0.522836	0.714466	-0.503074	0.734228	0.211392	0.0197617
CD74	CD74 molecule	1.0564e-14	5.17795e-12	0.550325	-0.793988	-0.967148	-2.31146	-1.76114	-1.51747
TP53INP2	tumor protein p53 inducible nuclear protein 2	6.66262e-14	3.16964e-11	-0.587493	0.932844	-0.88713	0.633207	0.0457146	-0.299637
MBP	myelin basic protein	7.76447e-14	3.58829e-11	-0.777561	1.05375	-1.09687	0.734441	-0.0431204	-0.319307
LOC110261683	uncharacterized LOC110261683	5.33286e-13	2.39608e-10	-0.0251741	1.41066	-1.30008	0.135755	0.110581	-1.27491
VAMP1	vesicle associated membrane protein 1	4.45382e-12	1.94704e-09	-0.644947	0.494683	-0.576092	0.563538	-0.0814095	0.0688547
BCAS1	breast carcinoma amplified sequence 1	5.38627e-12	2.29271e-09	-0.557773	1.04441	-0.949237	0.65295	0.0951771	-0.391464
EPGN	epithelial mitogen	7.36223e-12	2.92295e-09	-1.34771	1.10184	-1.03927	1.41029	0.0625756	0.308444
PRKCH	protein kinase C eta	7.40902e-12	2.92295e-09	-1.06293	0.580546	-0.885883	0.757597	-0.305336	0.177051
SCRT1	scratch family transcriptional repressor 1	7.19309e-12	2.92295e-09	-0.498649	0.564335	-0.565768	0.497217	-0.00143242	-0.0671184
SLA-DRA	MHC class II DR-alpha	1.22608e-11	4.72185e-09	0.427321	-1.24786	-1.71684	-3.39202	-2.9647	-2.14416
MOBP	myelin associated oligodendrocyte basic protein	1.70841e-11	6.42641e-09	-0.728817	0.917294	-0.979508	0.666602	-0.0622142	-0.250691
RELN	reelin	1.75768e-11	6.46147e-09	-0.17	0.66	-0.74	0.09	-0.08	-0.57
IGSF5	immunoglobulin superfamily, member 5	1.98109e-11	6.96611e-09	-0.328826	1.65145	-0.873148	1.10713	0.778303	-0.544322
VIPR2	vasoactive intestinal peptide receptor 2	1.96971e-11	6.96611e-09	-1.1748	1.03738	-1.03364	1.17854	0.00374094	0.141158
IRS4	insulin receptor substrate 4	2.12053e-11	7.29777e-09	-1.30618	1.04762	-0.434012	1.91979	0.613607	0.872172
ANKRD34C	ankyrin repeat domain 34C	3.2753e-11	1.10371e-08	-0.770921	0.868837	-0.706156	0.933603	0.162681	0.0647659
APLNR	apelin receptor	4.83457e-11	1.5959e-08	0.181994	1.16909	-0.928375	0.0587196	0.240714	-1.11037
TRPC3	transient receptor potential cation channel subfamily C member 3	7.47446e-11	2.41799e-08	-0.995225	0.818632	-0.910054	0.903804	-0.0914212	0.0851715
KIAA1324	KIAA1324 ortholog	1.13285e-10	3.59292e-08	-1.56688	0.0369174	0.0617679	1.66557	0.0986853	1.62865
SEMA7A	semaphorin 7A (John Milton Hagen blood group)	1.71955e-10	5.2985e-08	-0.538539	0.442609	-0.517255	0.463893	-0.0746459	0.0212832
TNNT1	troponin T1, slow skeletal type	1.73614e-10	5.2985e-08	-1.22701	0.888626	-0.63619	1.47944	0.252436	0.590819
GPR153	G protein-coupled receptor 153	3.80756e-10	1.1405e-07	-0.639704	0.510469	-0.411178	0.738996	0.0992915	0.228526
GBP1	guanylate binding protein 1	7.98059e-10	2.34702e-07	0.91821	-0.32066	-0.746318	-1.98519	-1.06698	-1.66453
CDR2L	cerebellar degeneration related protein 2 like	9.6416e-10	2.78487e-07	-0.526385	0.575977	-0.668526	0.433837	-0.0925481	-0.142141
RGS8	regulator of G protein signaling 8	1.17384e-09	3.33102e-07	-0.522189	0.316813	-0.433474	0.405528	-0.116661	0.0887147
GRM4	glutamate metabotropic receptor 4	1.76916e-09	4.93383e-07	-0.971674	0.905347	-0.703554	1.17347	0.201794	0.26812
TF	transferrin	2.2133e-09	6.06782e-07	-0.508742	0.794718	-0.917718	0.385742	-0.123	-0.408976
TUBA8	tubulin alpha 8	2.39866e-09	6.46639e-07	-1.50661	0.470308	-0.647471	1.32944	-0.177163	0.859136
POU1F1	POU class 1 homeobox 1	2.59507e-09	6.8812e-07	-2.48836	-0.267925	0.330661	2.55109	0.062736	2.81902
KIF1C	kinesin family member 1C	2.92973e-09	7.64328e-07	-0.457715	0.764172	-0.790873	0.431015	-0.0267002	-0.333158
LOC100525692	60S ribosomal protein L7a	3.06362e-09	7.86573e-07	0.509467	3.02926	-0.390383	2.12941	2.63888	-0.89985
CHRNA4	cholinergic receptor nicotinic alpha 4 subunit	3.44429e-09	8.70491e-07	-0.974297	0.739435	-0.789756	0.923975	-0.0503216	0.18454
IRX3	iroquois homeobox 3	4.04471e-09	1.00651e-06	-1.14613	0.878085	-1.19497	0.829244	-0.316889	-0.0488413
ANKRD24	ankyrin repeat domain 24	4.11666e-09	1.00889e-06	-0.498253	0.586239	-0.352018	0.732474	0.234221	0.146234
HRH3	histamine receptor H3	4.87e-09	1.15842e-06	-0.179182	0.540049	-0.196786	0.522445	0.343263	-0.017604
PAQR6	progestin and adipoQ receptor family member 6	4.86643e-09	1.15842e-06	-0.424301	0.758075	-0.648051	0.534325	0.110024	-0.22375
CCDC136	coiled-coil domain containing 136	5.26662e-09	1.2346e-06	-0.386889	0.433092	-0.148067	0.671914	0.285025	0.238822
SAMD4A	sterile alpha motif domain containing 4A	6.919e-09	1.59878e-06	-0.476708	0.786738	-0.89206	0.371385	-0.105322	-0.415353
SLITRK6	SLIT and NTRK like family member 6	7.04076e-09	1.60401e-06	-1.003	0.713976	-0.429335	1.28764	0.284641	0.573668
LEPR	leptin receptor	9.47002e-09	2.12747e-06	-0.134148	0.782893	-0.43152	0.485521	0.351373	-0.297372
SLC17A6	solute carrier family 17 member 6	1.11356e-08	2.46737e-06	-0.397389	0.537127	-0.164236	0.770281	0.372891	0.233154
PAIP2B	poly(A) binding protein interacting protein 2B	1.32276e-08	2.8913e-06	-0.439982	0.571586	-0.746488	0.265079	-0.174902	-0.306506
ATP8B4	ATPase phospholipid transporting 8B4 (putative)	2.71963e-08	5.86534e-06	0.634873	-0.552768	0.152152	-1.03549	-0.400616	-0.482721
EPCAM	epithelial cell adhesion molecule	2.84977e-08	6.06513e-06	-1.66949	0.0321628	-0.264337	1.43732	-0.232174	1.40516
OLFM3	olfactomedin 3	3.03742e-08	6.38056e-06	-0.13226	0.531304	-0.0191701	0.644393	0.512133	0.11309
ACBD7	acyl-CoA binding domain containing 7	4.31736e-08	8.95298e-06	-0.901856	0.635062	-0.911488	0.62543	-0.276427	-0.00963208
BTBD11	BTB domain containing 11	4.38433e-08	8.97678e-06	-0.619609	0.452016	-0.404143	0.667482	0.0478729	0.215466
LOC110255964	uncharacterized LOC110255964	4.85266e-08	9.81148e-06	-0.64316	0.791911	-0.3855	1.04957	0.406411	0.25766
TTR	transthyretin	4.98022e-08	9.94506e-06	-0.472661	0.240386	0.286483	0.99953	0.526869	0.759144
CLEC2L	C-type lectin domain family 2 member L	5.46278e-08	1.07757e-05	0.0425345	0.655831	-0.273495	0.339801	0.382336	-0.316029
ZDHHC22	zinc finger DHHC-type containing 22	5.53069e-08	1.07782e-05	-0.0945071	0.486515	0.052719	0.633741	0.539234	0.147226
HAPLN2	hyaluronan and proteoglycan link protein 2	8.16023e-08	1.57133e-05	-0.568311	0.766062	-0.863114	0.47126	-0.0970515	-0.294803
AQP3	aquaporin 3	9.80377e-08	1.8656e-05	-0.963413	0.585742	-1.07035	0.478804	-0.484609	-0.106937
UCMA	upper zone of growth plate and cartilage matrix associated	1.01979e-07	1.91804e-05	-0.612428	0.763037	-0.810244	0.565221	-0.0472078	-0.197816
VAV3	vav guanine nucleotide exchange factor 3	1.0698e-07	1.98897e-05	-0.750981	0.505103	-0.707446	0.548638	-0.202342	0.0435349
TRAK2	trafficking kinesin protein 2	1.33434e-07	2.4526e-05	-0.39001	0.650494	-0.62761	0.412893	0.0228832	-0.2376
GRP	gastrin releasing peptide	1.79914e-07	3.25962e-05	-0.894332	0.734038	-0.610382	1.01799	0.123656	0.283951
LOC110257661	uncharacterized LOC110257661	1.8137e-07	3.25962e-05	1.27737	-0.649279	0.622501	-1.30415	-0.0267787	-0.654872
LOC110261685	chromobox protein homolog 3	2.01641e-07	3.58411e-05	-0.191694	0.155145	-0.61415	-0.267311	-0.459004	-0.422456
SLA-DRB1	MHC class II histocompatibility antigen SLA-DRB1	2.09809e-07	3.68877e-05	0.267472	-1.67064	-0.659238	-2.59735	-2.32988	-0.92671
TMIE	transmembrane inner ear	2.75531e-07	4.79217e-05	-0.870609	0.706805	-0.504867	1.07255	0.201938	0.365742
RSAD2	radical S-adenosyl methionine domain containing 2	3.41062e-07	5.86881e-05	0.984676	-0.826773	-1.45109	-3.26254	-2.27786	-2.43576
SLA-DQA1	MHC class II histocompatibility antigen SLA-DQA	3.50242e-07	5.96334e-05	-0.126836	-1.39564	-1.64241	-2.91121	-3.03805	-1.51558
MSX1	msh homeobox 1	3.57466e-07	6.02293e-05	-1.37316	0.106049	0.349641	1.82885	0.455689	1.7228
HS3ST5	heparan sulfate-glucosamine 3-sulfotransferase 5	3.93533e-07	6.56226e-05	-0.673908	0.610239	-0.798301	0.485847	-0.188061	-0.124392
MAB21L1	mab-21 like 1	4.00832e-07	6.61577e-05	-0.754407	1.05972	-1.31354	0.500589	-0.253818	-0.559129
CASQ2	calsequestrin 2	4.37955e-07	7.15548e-05	-1.00794	0.50291	-0.685512	0.825339	-0.182602	0.322429
CACNA2D3	calcium voltage-gated channel auxiliary subunit alpha2delta 3	4.81565e-07	7.78932e-05	-0.497118	0.441922	-0.263307	0.675733	0.178615	0.233811
ADORA2A	adenosine A2a receptor	6.69302e-07	0.000107188	-0.666845	-0.382952	0.0446745	0.328568	-0.338277	0.71152
SHISAL1	shisa like 1	6.84047e-07	0.000108475	-0.262326	0.389085	-0.225404	0.426006	0.16368	0.0369215
SYT9	synaptotagmin 9	8.76765e-07	0.000136362	-0.56761	0.539561	-0.430866	0.676306	0.108695	0.136744
WNT3	Wnt family member 3	8.76056e-07	0.000136362	-1.1051	0.428948	-0.453135	1.08091	-0.0241873	0.65196
DRD2	dopamine receptor D2	1.10687e-06	0.000170511	-1.08904	0.300939	-0.0796861	1.31029	0.221253	1.00935
LDB3	LIM domain binding 3	1.13298e-06	0.000172887	-1.07314	0.637865	-0.791138	0.919867	-0.153273	0.282002
COL25A1	collagen type XXV alpha 1 chain	1.23208e-06	0.000184527	-0.437	0.298881	-0.412849	0.323032	-0.113968	0.024151
ISOC1	isochorismatase domain containing 1	1.22533e-06	0.000184527	-0.471148	0.417325	-0.0889685	0.799505	0.328357	0.38218
SCN4B	sodium voltage-gated channel beta subunit 4	1.45884e-06	0.000216484	-0.487798	0.699298	-0.173939	1.01316	0.525359	0.313859
EPN3	epsin 3	1.49079e-06	0.000219214	-0.692313	0.650831	-0.715516	0.627627	-0.0646858	-0.0232036
LOC110257359	uncharacterized LOC110257359	1.52159e-06	0.000221728	-0.0707977	0.723966	-0.391433	0.403331	0.332533	-0.320635
CA5B	carbonic anhydrase 5B	1.58833e-06	0.000228967	-0.312551	0.505588	-0.390905	0.427234	0.114683	-0.0783539
CHRM2	cholinergic receptor muscarinic 2	1.59959e-06	0.000228967	-0.560471	0.977011	-0.451033	1.08645	0.525978	0.109439
NEFH	neurofilament heavy	1.82605e-06	0.000259091	-0.43099	0.435795	-0.260781	0.606004	0.175014	0.170209
SCNN1B	sodium channel epithelial 1 beta subunit	2.05241e-06	0.000288676	-0.924897	0.735982	-0.411581	1.2493	0.324401	0.513316
TMEM41A	transmembrane protein 41A	2.14388e-06	0.000298942	-0.576432	0.392101	-0.317198	0.651335	0.074903	0.259234
PCP4L1	Purkinje cell protein 4 like 1	2.63867e-06	0.00036479	-0.238005	0.428256	-0.294508	0.371752	0.133747	-0.0565035
CRHR2	corticotropin releasing hormone receptor 2	2.76192e-06	0.000378593	-0.236749	1.09388	-0.357198	0.973432	0.736683	-0.120449
NDNF	neuron derived neurotrophic factor	2.7999e-06	0.000380574	-0.0867112	0.876979	-0.698284	0.265406	0.178695	-0.611573
SLA-DQB1	SLA-DQ beta1 domain	2.91481e-06	0.000392892	0.238037	-0.830134	-0.982874	-2.05104	-1.81301	-1.22091
PHACTR2	phosphatase and actin regulator 2	3.07217e-06	0.00041068	-0.310216	0.194764	-0.293791	0.211189	-0.0990264	0.0164249
KCNH2	potassium voltage-gated channel subfamily H member 2	3.45344e-06	0.000457864	-0.329272	0.399443	-0.210142	0.518573	0.189301	0.119131
LRRC39	leucine rich repeat containing 39	3.6521e-06	0.000480265	-0.700529	0.478164	-0.268447	0.910246	0.209717	0.432082
NELL1	neural EGFL like 1	4.83113e-06	0.000630189	-0.586902	0.278188	-0.478925	0.386165	-0.200737	0.107977
KLK6	kallikrein related peptidase 6	5.67497e-06	0.000734341	-0.958791	0.673563	-1.30717	0.325186	-0.633604	-0.348376
ANLN	anillin actin binding protein	6.19023e-06	0.00079406	-0.470424	0.474767	-0.623919	0.321272	-0.149152	-0.153495
CXCL12	C-X-C motif chemokine ligand 12	6.23466e-06	0.00079406	-0.405534	-0.00823969	-0.104995	0.292299	-0.113234	0.300539
USP43	ubiquitin specific peptidase 43	6.43337e-06	0.000812967	-0.635997	0.431819	-0.343417	0.724398	0.0884016	0.292579
PAPPA	pappalysin 1	6.65346e-06	0.000834261	-1.12909	0.598507	-0.88999	0.837612	-0.291483	0.239105
IGSF1	immunoglobulin superfamily member 1	6.96505e-06	0.000861457	-0.569183	0.194347	-0.133728	0.629802	0.0606193	0.435455
IRF6	interferon regulatory factor 6	6.97687e-06	0.000861457	-0.777118	0.323972	-0.480889	0.620201	-0.156918	0.296229
CCDC17	coiled-coil domain containing 17	7.11264e-06	0.000871567	0.740024	-0.910517	-0.0997704	-1.75031	-1.01029	-0.839794
KCNIP4	potassium voltage-gated channel interacting protein 4	7.20551e-06	0.000876309	-0.00505905	0.353725	0.107591	0.466375	0.461316	0.11265
IRX1	iroquois homeobox 1	7.6986e-06	0.00092929	-0.998354	0.517807	-0.992286	0.523875	-0.47448	0.00606809
CAMK2N2	calcium/calmodulin dependent protein kinase II inhibitor 2	9.5559e-06	0.00114494	-0.243553	0.16237	-0.228803	0.17712	-0.0664327	0.0147495
MAP2K7	mitogen-activated protein kinase kinase 7	9.67381e-06	0.00115054	-0.233718	0.550321	-0.40596	0.37808	0.144361	-0.172242
CTSC	cathepsin C	9.74926e-06	0.00115105	-0.56842	0.386813	-0.693572	0.261661	-0.306759	-0.125152
SPP1	secreted phosphoprotein 1	1.08051e-05	0.00126647	-0.505246	0.351478	-0.509789	0.346935	-0.158311	-0.00454366
AR	androgen receptor	1.16457e-05	0.00135517	-0.48136	0.78318	-0.838248	0.426292	-0.055068	-0.356888
LOC110260298	uncharacterized LOC110260298	1.26227e-05	0.00145837	0.00376723	0.51379	-0.173871	0.336152	0.339919	-0.177638
CYP4F55	cytochrome P450, family 4, subfamily F, polypeptide 55	1.37993e-05	0.001583	-0.550842	0.91928	-0.57722	0.892901	0.34206	-0.0263782
ALDH1A2	aldehyde dehydrogenase 1 family member A2	1.43453e-05	0.00163405	-1.34783	0.495451	0.480769	2.32405	0.97622	1.8286
GJB1	gap junction protein beta 1	1.4986e-05	0.00169509	-0.311811	0.725905	-0.6216	0.416116	0.104305	-0.309789
PENK	proenkephalin	1.59727e-05	0.00179416	-0.0961338	0.459362	-0.0407758	0.51472	0.418587	0.055358
NPM2	nucleophosmin/nucleoplasmin 2	1.63283e-05	0.00182144	-1.0127	0.408237	-0.656803	0.764136	-0.248566	0.3559
MPPED1	metallophosphoesterase domain containing 1	1.64535e-05	0.00182284	0.617341	-0.655849	0.592549	-0.680641	-0.0632999	-0.0247922
LOC100524773	low-density lipoprotein receptor-related protein 2-like	1.68737e-05	0.00185668	0.217181	-0.294738	0.179224	-0.332695	-0.115514	-0.0379573
RELL2	RELT like 2	1.72941e-05	0.00189008	-0.234117	0.408765	-0.214683	0.4282	0.194083	0.0194344
KCNG4	potassium voltage-gated channel modifier subfamily G member 4	1.88978e-05	0.00205149	-0.112799	0.539571	0.0102398	0.66261	0.549811	0.123039
LOC110259891	uncharacterized LOC110259891	2.05994e-05	0.0022213	-0.225392	0.596285	-0.396983	0.424693	0.199302	-0.171592
CXCL10	C-X-C motif chemokine ligand 10	2.12631e-05	0.00227769	0.550848	-0.151453	-2.12066	-2.82296	-2.27211	-2.67151
PLEKHD1	pleckstrin homology and coiled-coil domain containing D1	2.25358e-05	0.00239814	-0.549266	0.367315	-0.517567	0.399015	-0.150251	0.0316993
PLCB4	phospholipase C beta 4	2.60082e-05	0.00274956	-0.273011	0.376298	-0.271639	0.37767	0.104659	0.001372
PVALB	parvalbumin	2.6254e-05	0.00275752	0.21562	1.03753	-0.0995724	0.722333	0.937953	-0.315193
CDH1	cadherin 1	2.68752e-05	0.00280456	-0.970188	0.226862	0.216414	1.41346	0.443277	1.1866
CRTAC1	cartilage acidic protein 1	2.71446e-05	0.00281452	-0.0758731	0.355673	-0.0119735	0.419572	0.343699	0.0638996
PRSS12	serine protease 12	2.79434e-05	0.00287889	-0.0403184	-0.334393	-0.116124	-0.410199	-0.450518	-0.075806
SYT12	synaptotagmin 12	2.92308e-05	0.00299246	-0.160424	0.320273	-0.109857	0.37084	0.210416	0.0505663
LOC102158399	translation initiation factor IF-2-like	2.97976e-05	0.00303129	-0.234167	0.516171	-0.582588	0.16775	-0.0664172	-0.34842
OAZ3	ornithine decarboxylase antizyme 3	3.2043e-05	0.00323935	0.560478	-0.790578	0.814256	-0.5368	0.0236775	0.253778
FOXP2	forkhead box P2	3.28989e-05	0.00330521	-0.657946	0.628694	-0.205212	1.08143	0.423482	0.452734
KCNJ16	potassium voltage-gated channel subfamily J member 16	3.50491e-05	0.0034995	-0.275221	0.304451	-0.355389	0.224283	-0.0509379	-0.0801681
LOC100513119	cyclin-dependent kinase 20-like	3.53045e-05	0.00350337	0.814456	-0.312301	0.646426	-0.480331	0.334125	-0.16803
RORA	RAR related orphan receptor A	3.60873e-05	0.00355922	-0.398637	0.113681	-0.206885	0.305434	-0.0932034	0.191752
PTH1R	parathyroid hormone 1 receptor	3.69136e-05	0.00361866	-0.327272	0.521123	-0.508695	0.3397	0.0124284	-0.181423
LOC110261244	uncharacterized LOC110261244	3.9042e-05	0.00380424	-0.415204	0.900389	-0.97569	0.339903	-0.0753013	-0.560486
ISG15	ISG15 ubiquitin like modifier	4.22056e-05	0.00408788	0.35324	-0.343069	-0.42055	-1.11686	-0.76362	-0.77379
LOC100523789	NKG2-A/NKG2-B type II integral membrane protein	4.37611e-05	0.00421331	0.75162	-0.742807	1.05529	-0.439134	0.312486	0.303673
LOC106505010	quinone oxidoreductase-like protein 2	4.4744e-05	0.00428245	0.315469	-1.0791	0.930112	-0.464457	-0.148988	0.614643
C1QL3	complement C1q like 3	4.51066e-05	0.00429176	-0.297884	-0.177886	-0.35858	-0.238582	-0.536466	-0.0606964
LOC100155195	guanylate-binding protein 7	4.976e-05	0.00470683	0.725417	-0.23471	-0.818776	-1.7789	-1.05349	-1.54419
ZFHX3	zinc finger homeobox 3	5.71124e-05	0.00537089	-0.50866	0.312601	-0.585322	0.23594	-0.272721	-0.0766616
RFLNB	refilin B	5.99903e-05	0.00560892	-0.232206	0.513306	-0.608991	0.136521	-0.0956844	-0.376785
LOC102158585	uncharacterized LOC102158585	6.22143e-05	0.00578342	-0.0934218	0.870413	-0.159051	0.804783	0.711362	-0.0656297
HYDIN	HYDIN, axonemal central pair apparatus protein	6.55931e-05	0.00606267	0.26161	-0.466476	0.425456	-0.302631	-0.0410208	0.163845
HBB	hemoglobin subunit beta	6.69626e-05	0.00615409	-0.481674	0.0958454	0.12038	0.697899	0.216225	0.602054
ZNF804A	zinc finger protein 804A	6.93818e-05	0.0063404	-0.567304	0.161603	-0.225222	0.503685	-0.0636193	0.342082
CBX3	chromobox 3	7.21244e-05	0.006554	0.134517	-0.406789	0.937026	0.39572	0.530236	0.802509
LOC102164141	uncharacterized LOC102164141	7.26878e-05	0.0065683	0.738677	-1.32259	0.596367	-1.4649	-0.726225	-0.142311
TH	tyrosine hydroxylase	7.67575e-05	0.00689752	0.0410705	1.39874	-0.318424	1.03924	1.08031	-0.359495
LOC100737600	DBIRD complex subunit ZNF326	7.86008e-05	0.00702413	-0.362321	0.383723	-0.407284	0.33876	-0.0235612	-0.0449631
APOD	apolipoprotein D	8.05602e-05	0.00715968	-0.261261	0.518141	-0.504768	0.274633	0.0133724	-0.243508
SKAP1	src kinase associated phosphoprotein 1	8.14015e-05	0.00719491	-0.556469	0.581278	-0.420951	0.716796	0.160327	0.135518
ESYT1	extended synaptotagmin 1	8.4974e-05	0.00734912	-0.465632	0.288805	-0.267867	0.48657	0.0209382	0.197766
EVI2A	ecotropic viral integration site 2a	8.48558e-05	0.00734912	-0.173775	0.577411	-0.464723	0.286463	0.112688	-0.290948
GSG1	germ cell associated 1	8.48353e-05	0.00734912	1.38566	1.60666	0.321244	0.542247	1.9279	-1.06441
JCAD	junctional cadherin 5 associated	8.54179e-05	0.00734912	-0.274177	0.489567	-0.557146	0.206598	-0.0675795	-0.282969
PLEKHB1	pleckstrin homology domain containing B1	8.44215e-05	0.00734912	-0.302714	0.629078	-0.407662	0.52413	0.221416	-0.104947
MRVI1	murine retrovirus integration site 1 homolog	8.59784e-05	0.0073582	-0.174916	0.503394	-0.247553	0.430758	0.255841	-0.0726367
TMSB15A	thymosin beta 15a	9.09463e-05	0.0077424	-0.281292	0.39481	-0.316173	0.35993	0.0786377	-0.0348806
SPATA18	spermatogenesis associated 18	9.21694e-05	0.00780544	0.333931	-0.363591	0.472209	-0.225313	0.108618	0.138278
KCNC2	potassium voltage-gated channel subfamily C member 2	9.52306e-05	0.00802268	-0.240529	0.238854	-0.194557	0.284826	0.0442971	0.0459712
EFHD1	EF-hand domain family member D1	9.59568e-05	0.00804198	-0.311789	0.418979	-0.370285	0.360483	0.0486939	-0.0584966
WFDC1	WAP four-disulfide core domain 1	9.75558e-05	0.00813384	-0.320487	0.43676	-0.293542	0.463705	0.143218	0.0269454
CCNI2	cyclin I family member 2	9.8505e-05	0.00817086	1.08567	-0.930949	0.956374	-1.06024	0.0254246	-0.129296
CACNA1G	calcium voltage-gated channel subunit alpha1 G	9.91127e-05	0.00817932	-0.513912	0.253304	-0.366229	0.400987	-0.112926	0.147683
BHLHE22	basic helix-loop-helix family member e22	0.000100647	0.00826376	0.0624969	-0.594498	0.0482077	-0.608788	-0.546291	-0.0142892
RCAN2	regulator of calcineurin 2	0.000102537	0.00837646	-0.102092	0.361498	-0.0228415	0.440749	0.338657	0.0792504
LOC102157546	uncharacterized LOC102157546	0.00011807	0.0095969	0.716302	-0.122	0.751979	-0.0863218	0.62998	0.0356778
EPS8L2	EPS8 like 2	0.000122649	0.00986987	-0.263743	0.63976	0.33809	1.24159	0.97785	0.601833
ZFP37	zinc finger protein 37	0.000122368	0.00986987	0.596612	0.599972	-0.188186	-0.184826	0.411786	-0.784798
RASD1	ras related dexamethasone induced 1	0.000123986	0.00992809	-0.520485	0.477276	-0.140144	0.857617	0.337133	0.380341
EGFL7	EGF like domain multiple 7	0.00012739	0.0101504	-0.0459171	0.494829	-0.0826195	0.458126	0.412209	-0.0367025
MGP	matrix Gla protein	0.000131628	0.0104367	-0.514174	0.509981	-0.195456	0.8287	0.314526	0.318719
EMILIN2	elastin microfibril interfacer 2	0.000137624	0.0108589	-0.538961	0.542962	-0.810854	0.271069	-0.267892	-0.271893
DNAH12	dynein axonemal heavy chain 12	0.000147134	0.0115529	0.485492	-0.532794	0.768251	-0.250035	0.235457	0.282759
SLC2A2	solute carrier family 2 member 2	0.000148436	0.0115988	0.0804077	0.49998	-0.0389215	0.380651	0.461058	-0.119329
LOC100737768	hemoglobin subunit alpha-like	0.000150549	0.0117074	-0.31054	-0.0444244	0.152242	0.418357	0.107818	0.462782
IFI27	interferon alpha inducible protein 27	0.00016053	0.0124238	0.126173	-0.158846	-0.952807	-1.23783	-1.11165	-1.07898
LOC100515788	hemoglobin subunit beta-like	0.000162439	0.0125117	-0.499721	0.22164	0.0589497	0.780311	0.28059	0.55867
PDP1	pyruvate dehyrogenase phosphatase catalytic subunit 1	0.000167465	0.0128377	-0.287137	0.157775	-0.141221	0.303691	0.0165536	0.145916
LOC102166944	metallothionein-1E-like	0.000172987	0.0131984	-0.0610277	1.08184	-0.571397	0.571471	0.510443	-0.510369
IGFBP2	insulin like growth factor binding protein 2	0.000174883	0.0132804	-0.446767	0.248071	-0.181057	0.513782	0.0670144	0.26571
ADAMTS9	ADAM metallopeptidase with thrombospondin type 1 motif 9	0.000178098	0.0134613	-0.137104	0.589892	-0.904932	-0.177937	-0.315041	-0.767829
ADGRV1	adhesion G protein-coupled receptor V1	0.000181169	0.0136298	0.0926419	-0.483796	0.263675	-0.312763	-0.220121	0.171033
VWDE	von Willebrand factor D and EGF domains	0.000193653	0.0145015	-0.761297	0.207239	-0.676861	0.291675	-0.469622	0.084436
SLC24A3	solute carrier family 24 member 3	0.000197008	0.0146806	-0.47222	0.231233	-0.405024	0.298429	-0.173791	0.0671956
SRXN1	sulfiredoxin 1	0.000197859	0.0146806	-0.295881	0.335182	-0.293667	0.337396	0.0415153	0.00221386
NEUROD2	neuronal differentiation 2	0.000209467	0.0154587	0.29633	-0.35632	0.24216	-0.41049	-0.11416	-0.0541701
OPALIN	oligodendrocytic myelin paranodal and inner loop protein	0.000210258	0.0154587	-0.484404	0.528991	-0.566446	0.44695	-0.0374542	-0.0820416
FOXJ1	forkhead box J1	0.000216178	0.015822	0.280504	-0.191285	0.391136	-0.0806531	0.199851	0.110632
PADI2	peptidyl arginine deiminase 2	0.000218654	0.0159312	-0.176214	0.496505	-0.371751	0.300968	0.124753	-0.195537
MYH11	myosin heavy chain 11	0.000229614	0.0166547	-0.535996	0.483281	-0.454952	0.564325	0.0283289	0.0810436
LOC100155249	keratin, type II cytoskeletal 3-like	0.000258101	0.0186374	-0.410647	-0.235598	0.0780633	0.253113	-0.157534	0.48871
GPR88	G protein-coupled receptor 88	0.00027154	0.0193487	-0.178698	0.0474866	0.00941757	0.235602	0.0569042	0.188115
LOC110257282	uncharacterized LOC110257282	0.000271262	0.0193487	0.398119	-0.540287	0.364814	-0.573593	-0.175474	-0.0333054
UBD	ubiquitin D	0.000270821	0.0193487	0.624836	-0.198682	-2.06429	-2.88781	-2.26297	-2.68913
UPP1	uridine phosphorylase 1	0.000286308	0.0203115	-0.982485	0.0971983	-0.516651	0.563032	-0.419453	0.465834
LOC106506288	uncharacterized LOC106506288	0.000290596	0.0204365	-0.0756636	0.417683	-0.239589	0.253758	0.178094	-0.163925
SCN1B	sodium voltage-gated channel beta subunit 1	0.000290572	0.0204365	0.0793602	0.382637	0.112059	0.415336	0.494697	0.0326991
DNAH2	dynein axonemal heavy chain 2	0.000295181	0.0206691	0.138362	-0.30743	0.249534	-0.196259	-0.0578966	0.111172
THRSP	thyroid hormone responsive	0.000312986	0.0218213	-0.719928	0.511252	-1.23987	-0.0086898	-0.728618	-0.519942
SLA-2	MHC class I antigen 2	0.000319135	0.0221546	0.384418	-0.236639	-0.978734	-1.59979	-1.21537	-1.36315
NR4A3	nuclear receptor subfamily 4 group A member 3	0.000325066	0.0224698	-0.118803	-0.00783288	-0.0755318	0.0354381	-0.0833647	0.043271
LGALS3BP	galectin 3 binding protein	0.000328607	0.022618	0.157706	-0.332896	-0.680773	-1.17137	-1.01367	-0.838479
PIP4K2A	phosphatidylinositol-5-phosphate 4-kinase type 2 alpha	0.000341823	0.0234279	-0.302062	0.248844	-0.365987	0.18492	-0.117142	-0.0639243
EIF5A2	eukaryotic translation initiation factor 5A2	0.000368607	0.025157	-0.334432	0.27628	-0.364173	0.246539	-0.0878928	-0.0297412
GGTA1P	glycoprotein alpha-galactosyltransferase 1, pseudogene	0.00040436	0.0274812	-0.369032	0.176975	-0.402116	0.143892	-0.22514	-0.0330837
CPLX1	complexin 1	0.000407584	0.0275844	-0.181669	0.241565	-0.182347	0.240888	0.0592181	-0.000677536
ZIC2	Zic family member 2	0.00043388	0.0292417	-0.538423	0.182527	-0.39775	0.3232	-0.215223	0.140673
LOC396781	IgG heavy chain	0.000437482	0.0293621	-0.746954	1.3639	-5.37777	-3.26691	-4.01387	-4.63082
C1QTNF1	C1q and TNF related 1	0.000445655	0.0297871	-0.366799	0.318897	-0.226658	0.459038	0.0922387	0.140141
COL8A2	collagen type VIII alpha 2 chain	0.000468189	0.0311644	0.0754214	-0.476997	0.0415968	-0.510821	-0.4354	-0.0338246
CD247	CD247 molecule	0.000473606	0.0313003	-0.202826	0.256779	0.0288069	0.488412	0.285586	0.231633
MYH2	myosin heavy chain 2	0.0004741	0.0313003	-0.709848	0.421477	-0.821682	0.309643	-0.400206	-0.111834
ST8SIA6	ST8 alpha-N-acetyl-neuraminide alpha-2,8-sialyltransferase 6	0.000500413	0.0329032	-0.332294	0.923837	-0.698046	0.558085	0.225791	-0.365752
LOC106505355	uncharacterized LOC106505355	0.000504588	0.0330434	-0.0310593	-2.30026	3.11894	0.849734	0.818674	3.15
QPCT	glutaminyl-peptide cyclotransferase	0.000523096	0.0341173	-0.318227	0.274168	-0.104445	0.48795	0.169723	0.213782
KLHDC8A	kelch domain containing 8A	0.000538604	0.0349876	-0.147959	0.525611	0.0968285	0.770398	0.622439	0.244787
RAB27A	RAB27A, member RAS oncogene family	0.000555177	0.03592	-0.970469	0.0469426	-0.250058	0.767354	-0.203115	0.720411
C16H5orf49	chromosome 16 C5orf49 homolog	0.000570076	0.036737	-0.0318995	0.513025	-0.0550243	0.4899	0.458001	-0.0231248
MAP4	microtubule associated protein 4	0.000581652	0.0373342	-0.32226	0.360986	-0.475689	0.207557	-0.114703	-0.153429
CTGF	connective tissue growth factor	0.000590154	0.0377302	0.0166944	-0.157064	0.37299	0.199232	0.215926	0.356296
SLC10A4	solute carrier family 10 member 4	0.000634582	0.0404109	-1.24907	-0.113251	-0.0371396	1.09868	-0.150391	1.21193
CBLN2	cerebellin 2 precursor	0.000638661	0.0405111	-0.42492	-0.060653	0.0639406	0.428208	0.00328763	0.488861
CDR2	cerebellar degeneration related protein 2	0.000644836	0.0407431	-0.530038	0.262857	-0.267937	0.524959	-0.00507929	0.262101
FRZB	frizzled related protein	0.000660691	0.0415824	-0.54882	0.0764119	-0.212571	0.412661	-0.136159	0.336249
LOC102164266	uncharacterized LOC102164266	0.000723846	0.0453807	0.0045854	1.24642	0.336151	1.57798	1.58257	0.331565
MAP3K19	mitogen-activated protein kinase kinase kinase 19	0.000730537	0.0456233	0.28404	-0.229465	0.345121	-0.168384	0.115656	0.0610807
CALN1	calneuron 1	0.000743424	0.0462495	0.176666	-0.345774	0.16056	-0.361879	-0.185214	-0.0161056
LOC110258846	ankyrin repeat domain-containing protein 26-like	0.000769726	0.0477024	0.158232	-0.988046	0.83434	-0.311938	-0.153706	0.676109
INSM2	INSM transcriptional repressor 2	0.000785283	0.0481412	-0.0338831	0.395888	-0.398361	0.0314101	-0.00247303	-0.364478
LCN2	lipocalin 2	0.000783684	0.0481412	-0.641626	0.424275	0.228632	1.29453	0.652907	0.870258
NTSR2	neurotensin receptor 2	0.000785736	0.0481412	-0.196106	0.400091	-0.141558	0.454639	0.258533	0.0545481
GVIN1	GTPase, very large interferon inducible 1	0.000790168	0.0482301	0.800039	-0.407524	-1.0129	-2.22046	-1.42042	-1.81294
DTHD1	death domain containing 1	0.000826085	0.0502328	0.281226	-0.369186	0.215129	-0.435283	-0.154057	-0.066097
PHLDA3	pleckstrin homology like domain family A member 3	0.00085804	0.0519805	-0.205823	0.485139	-0.276591	0.414371	0.208549	-0.0707679
SSTR1	somatostatin receptor 1	0.000861378	0.051988	0.105824	-0.380124	0.158975	-0.326973	-0.221149	0.0531508
LOC100158003	tubulin alpha-1D chain	0.000873328	0.0525133	0.253829	-0.4039	0.571946	-0.0857836	0.168046	0.318117
CCDC9B	coiled-coil domain containing 9B	0.000883297	0.0529161	-0.243502	0.348905	-0.342303	0.250104	0.00660222	-0.0988015
PKP4	plakophilin 4	0.000887572	0.0529759	-0.208148	0.476864	-0.501277	0.183735	-0.024413	-0.293129
TMPRSS3	transmembrane serine protease 3	0.000895349	0.0532436	-0.510212	0.759901	-0.569555	0.700558	0.190347	-0.0593429
LOC110260237	uncharacterized LOC110260237	0.000902712	0.0534848	1.55261	-0.964652	1.3453	-1.17196	0.380646	-0.207309
FAM216B	family with sequence similarity 216 member B	0.000932416	0.0550432	0.183796	-0.17759	0.20399	-0.157396	0.0264001	0.0201941
HES3	hes family bHLH transcription factor 3	0.000954774	0.0560988	0.117513	0.969618	-0.107467	0.744638	0.862151	-0.22498
PWWP2B	PWWP domain containing 2B	0.000957235	0.0560988	-0.513202	0.395458	-0.274564	0.634097	0.120895	0.238639
SLC9A3R2	SLC9A3 regulator 2	0.00098788	0.0576858	-0.116833	0.408897	-0.156452	0.369278	0.252445	-0.0396186
WNT5B	wingless-type MMTV integration site family, member 5B	0.00101831	0.0592486	-0.578833	0.498628	-0.164247	0.913214	0.334381	0.414586
GDA	guanine deaminase	0.00103398	0.0599447	0.160944	-0.380488	0.0588031	-0.482629	-0.321685	-0.102141
LDHD	lactate dehydrogenase D	0.00106058	0.0612673	-0.259036	0.491986	-0.22317	0.527852	0.268816	0.0358658
PPP1R14A	protein phosphatase 1 regulatory inhibitor subunit 14A	0.00108733	0.0625891	-0.278093	0.538782	-0.482202	0.334672	0.0565795	-0.204109
CROCC2	ciliary rootlet coiled-coil, rootletin family member 2	0.00109306	0.062696	0.234067	-0.457076	0.469581	-0.221562	0.0125057	0.235514
HCN2	hyperpolarization activated cyclic nucleotide gated potassium and sodium channel 2	0.00111816	0.0639087	-0.229293	0.251079	-0.344091	0.136281	-0.093012	-0.114798
STRIP2	striatin interacting protein 2	0.00112307	0.0639637	-0.189049	0.182195	-0.195929	0.175316	-0.0137337	-0.00687931
ARC	activity regulated cytoskeleton associated protein	0.00115883	0.065769	0.2408	-0.161437	0.518452	0.116214	0.357015	0.277651
AGTR1	angiotensin II receptor type 1	0.00118595	0.0670369	-0.973974	0.0416816	-0.115595	0.90006	-0.0739134	0.858379
SLA-5	MHC class I antigen 5	0.00118947	0.0670369	0.630877	-0.0410986	-0.955061	-1.62704	-0.99616	-1.58594
PLXNA4	plexin A4	0.00119481	0.0671046	0.207339	-0.277684	0.19591	-0.289113	-0.0817741	-0.0114293
RLBP1	retinaldehyde binding protein 1	0.00123322	0.0690219	-0.123571	0.242674	0.00697332	0.373218	0.249647	0.130544
AK9	adenylate kinase 9	0.00128132	0.0714665	0.386023	-0.477647	0.635699	-0.227971	0.158052	0.249675
GPRIN2	G protein regulated inducer of neurite outgrowth 2	0.00130716	0.0726576	-0.621598	0.5401	-0.423382	0.738316	0.116718	0.198216
WDR78	WD repeat domain 78	0.00133266	0.0738214	0.464637	-0.389738	0.521112	-0.333263	0.131374	0.0564751
SLC2A13	solute carrier family 2 member 13	0.00134755	0.074391	0.195901	-0.269921	0.360067	-0.105755	0.0901452	0.164166
ACYP2	acylphosphatase 2	0.00137282	0.0750637	-0.210539	0.333127	-0.231186	0.312481	0.101942	-0.0206463
CCDC162P	coiled-coil domain containing 162, pseudogene	0.00137365	0.0750637	0.107812	-0.478491	0.355438	-0.230865	-0.123053	0.247626
CCDC33	coiled-coil domain containing 33	0.00137021	0.0750637	0.481331	-0.390426	0.488345	-0.383412	0.0979197	0.00701403
MID1IP1	MID1 interacting protein 1	0.00138348	0.0753459	-0.106529	0.43583	-0.282738	0.259621	0.153092	-0.176209
KRT5	keratin 5	0.00139278	0.0755979	0.559719	-0.229658	0.481524	-0.307853	0.251866	-0.0781953
CYS1	cystin 1	0.00141796	0.075964	-0.0891578	0.349848	0.071009	0.510015	0.420857	0.160167
LOC106506286	uncharacterized LOC106506286	0.00141605	0.075964	0.0729581	-0.372279	0.292425	-0.152812	-0.0798538	0.219467
LRTM2	leucine rich repeats and transmembrane domains 2	0.00140886	0.075964	-0.0598864	0.393401	0.0491014	0.502389	0.442503	0.108988
OC90	otoconin 90	0.001423	0.075964	0.349167	0.82407	-0.0474872	0.427416	0.776583	-0.396654
PTH	parathyroid hormone	0.00142109	0.075964	-0.0313485	0.290235	-0.684437	-0.362853	-0.394202	-0.653089
S100A1	S100 calcium binding protein A1	0.00142786	0.0759724	-0.0198171	0.600685	-0.172699	0.447803	0.427986	-0.152882
SCGN	secretagogin, EF-hand calcium binding protein	0.00144484	0.076624	-2.08684	0.0362626	-0.888426	1.23468	-0.852163	1.19842
SYNPO2L	synaptopodin 2 like	0.00148722	0.0786138	-0.278974	0.586518	-0.437531	0.427961	0.148987	-0.158557
KITLG	KIT ligand	0.00150795	0.0794353	-0.221181	0.168599	0.116769	0.50655	0.285368	0.337951
MYADML2	myeloid associated differentiation marker like 2	0.00151259	0.0794353	-0.441636	0.670386	-0.354705	0.757317	0.315681	0.0869313
FRMPD2	FERM and PDZ domain containing 2	0.00151952	0.0795412	0.245018	-0.497009	0.542148	-0.199879	0.0451392	0.29713
COL2A1	collagen type II alpha 1 chain	0.00154361	0.0805417	-1.15939	0.0382972	-0.524113	0.673571	-0.485816	0.635274
LOC110257059	uncharacterized LOC110257059	0.00155654	0.0809552	-0.0985095	-0.764832	0.268681	-0.397642	-0.496151	0.36719
PKIB	cAMP-dependent protein kinase inhibitor beta	0.00159793	0.0828417	-0.206963	0.231177	-0.056354	0.381786	0.174823	0.150609
DOK7	docking protein 7	0.00161392	0.0828733	-0.168674	0.906865	-0.344241	0.731298	0.562624	-0.175567
SLCO1A2	solute carrier organic anion transporter family member 1A2	0.00161236	0.0828733	-0.250096	0.314576	-0.382027	0.182646	-0.0674507	-0.131931
TMEM30B	transmembrane protein 30B	0.00160501	0.0828733	-1.11948	0.0155698	0.00681399	1.14186	0.0223838	1.12629
RASGRF2	Ras protein specific guanine nucleotide releasing factor 2	0.0016272	0.083291	0.352785	-0.417387	0.589821	-0.180351	0.172434	0.237035
DNAH11	dynein axonemal heavy chain 11	0.00163525	0.0834389	0.234106	-0.589485	0.616174	-0.207416	0.0266899	0.382069
AIF1	allograft inflammatory factor 1	0.00164892	0.0838722	-0.281495	0.258247	-0.438737	0.101006	-0.180489	-0.157242
LOC110261076	uncharacterized LOC110261076	0.00165657	0.0839969	-0.0726083	0.745511	-0.216998	0.601122	0.528513	-0.14439
LGALS1	galectin 1	0.00169463	0.0856582	-0.207953	0.458666	0.00863475	0.675253	0.4673	0.216588
CD320	CD320 molecule	0.00176703	0.0890397	-0.116645	0.463551	-0.182491	0.397706	0.281061	-0.0658453
CHGB	chromogranin B	0.00182699	0.091775	-0.583619	-0.161024	0.372221	0.794815	0.211197	0.95584
C1R	complement C1r	0.00184989	0.0923516	0.224469	-0.281843	-0.137896	-0.644208	-0.419739	-0.362365
KCNH5	potassium voltage-gated channel subfamily H member 5	0.00184803	0.0923516	-0.131822	0.386021	-0.0260861	0.491757	0.359935	0.105736
LOC110256808	uncharacterized LOC110256808	0.00188493	0.0938115	-0.154576	0.352415	-0.300267	0.206723	0.0521473	-0.145692
PPP1R1B	protein phosphatase 1 regulatory inhibitor subunit 1B	0.00192893	0.0957069	0.00752509	0.151586	0.107333	0.251394	0.258919	0.0998083
CFAP46	cilia and flagella associated protein 46	0.00195398	0.0966535	0.172352	-0.094139	0.266101	-0.000389476	0.171962	0.0937496
LOC100513133	uncharacterized LOC100513133	0.00201828	0.0995294	-0.159215	0.486388	-0.433619	0.211985	0.0527698	-0.274404
aLog2[fold change] between two maternal immune activation-sex groups: MPA = PRRSV-induced maternal immune activation; CON = control; Fe = females; Ma = males.

## Sheet: Table B
Table B. Extended list of enriched clusters and supporting functional categories among the genes presenting significant treatment-by-sex interaction effect, and representative categories identified using DAVID.
aCategory	GO Identifier	GO name	bCount	P-value	cFDR P-value
Cluster 1 (ES: 2.74)
KEGG	ssc05320	Autoimmune thyroid disease	8	2.9e-06	0.00045
KEGG	ssc05330	Allograft rejection	7	6.4e-06	0.0005
KEGG	ssc04612	Antigen processing and presentation	8	1.9e-05	0.00075
KEGG	ssc05332	Graft-versus-host disease	6	6.5e-05	0.002
BP	GO:0019882	antigen processing and presentation	8	7.2e-05	0.098
KEGG	ssc05416	Viral myocarditis	7	0.00013	0.0034
KEGG	ssc04940	Type I diabetes mellitus	6	0.00016	0.0036
KEGG	ssc05310	Asthma	5	0.00019	0.0036
KEGG	ssc04672	Intestinal immune network for IgA production	6	0.00021	0.0035
KEGG	ssc04145	Phagosome	9	0.00047	0.0073
BP	GO:0002504	antigen processing and presentation of peptide or polysaccharide antigen via MHC class II	4	0.0019	0.34
KEGG	ssc04514	Cell adhesion molecules (CAMs)	8	0.0023	0.032
KEGG	ssc05150	Staphylococcus aureus infection	5	0.0028	0.035
KEGG	ssc05323	Rheumatoid arthritis	6	0.0048	0.056
KEGG	ssc05140	Leishmaniasis	5	0.0081	0.086
KEGG	ssc05164	Influenza A	7	0.02	0.17
KEGG	ssc05168	Herpes simplex infection	7	0.029	0.23
KEGG	ssc05322	Systemic lupus erythematosus	5	0.036	0.25
KEGG	ssc05166	HTLV-I infection	8	0.04	0.26
KEGG	ssc05321	Inflammatory bowel disease (IBD)	4	0.043	0.27
KEGG	ssc05152	Tuberculosis	6	0.073	0.4
BP	GO:0048002	antigen processing and presentation of peptide antigen	3	0.086	0.7
KEGG	ssc05145	Toxoplasmosis	4	0.15	0.55
KEGG	ssc05169	Epstein-Barr virus infection	4	0.18	0.61
Cluster 2 (ES: 1.90)
BP	GO:0051050	positive regulation of transport	16	0.0044	0.35
BP	GO:0051049	regulation of transport	25	0.0045	0.32
BP	GO:0050801	ion homeostasis	13	0.013	0.36
BP	GO:0048878	chemical homeostasis	16	0.028	0.48
BP	GO:0030001	metal ion transport	11	0.045	0.57
Cluster 3 (ES: 1.76)
BP	GO:0048871	multicellular organismal homeostasis	11	0.00021	0.18
BP	GO:0001503	ossification	10	0.003	0.37
BP	GO:0001894	tissue homeostasis	7	0.0087	0.34
BP	GO:0060249	anatomical structure homeostasis	8	0.026	0.46
BP	GO:0031214	biomineral tissue development	5	0.029	0.48
BP	GO:0045453	bone resorption	3	0.073	0.67
BP	GO:0046849	bone remodeling	3	0.17	0.85
BP	GO:0048771	tissue remodeling	4	0.18	0.86
Cluster 4 (ES: 1.69)
BP	GO:0061564	axon development	14	6.4e-05	0.17
BP	GO:0048468	cell development	33	0.0003	0.19
BP	GO:0060322	head development	15	0.00079	0.28
BP	GO:0007417	central nervous system development	17	0.00088	0.27
BP	GO:0007420	brain development	14	0.0013	0.31
BP	GO:0051240	positive regulation of multicellular organismal process	24	0.0017	0.36
BP	GO:0007399	nervous system development	30	0.0018	0.35
BP	GO:0007409	axonogenesis	11	0.0021	0.35
BP	GO:0045597	positive regulation of cell differentiation	16	0.0029	0.37
BP	GO:2000026	regulation of multicellular organismal development	26	0.0032	0.36
BP	GO:0000904	cell morphogenesis involved in differentiation	15	0.0042	0.35
BP	GO:0051094	positive regulation of developmental process	19	0.0045	0.31
BP	GO:0031175	neuron projection development	15	0.0047	0.3
BP	GO:0051962	positive regulation of nervous system development	10	0.0054	0.29
BP	GO:0048667	cell morphogenesis involved in neuron differentiation	11	0.0074	0.32
BP	GO:0030900	forebrain development	9	0.0078	0.32
BP	GO:0045595	regulation of cell differentiation	23	0.0082	0.33
BP	GO:0021537	telencephalon development	7	0.011	0.35
BP	GO:0048812	neuron projection morphogenesis	11	0.013	0.36
BP	GO:0051960	regulation of nervous system development	13	0.018	0.42
BP	GO:0048666	neuron development	15	0.022	0.45
BP	GO:0048699	generation of neurons	19	0.025	0.46
BP	GO:0022008	neurogenesis	20	0.028	0.48
BP	GO:0032989	cellular component morphogenesis	19	0.033	0.51
BP	GO:0007411	axon guidance	6	0.037	0.53
BP	GO:0097485	neuron projection guidance	6	0.038	0.54
BP	GO:0030182	neuron differentiation	17	0.038	0.54
BP	GO:0060284	regulation of cell development	13	0.043	0.56
BP	GO:0006928	movement of cell or subcellular component	22	0.044	0.56
BP	GO:0040012	regulation of locomotion	12	0.047	0.57
BP	GO:0030030	cell projection organization	17	0.052	0.6
BP	GO:0050769	positive regulation of neurogenesis	7	0.053	0.6
BP	GO:0051270	regulation of cellular component movement	12	0.055	0.61
BP	GO:0006935	chemotaxis	10	0.057	0.62
BP	GO:0042330	taxis	10	0.058	0.62
BP	GO:0000902	cell morphogenesis	17	0.064	0.65
BP	GO:0048858	cell projection morphogenesis	12	0.069	0.66
BP	GO:0010720	positive regulation of cell development	8	0.072	0.67
BP	GO:0050767	regulation of neurogenesis	10	0.078	0.68
BP	GO:0040011	locomotion	19	0.08	0.69
BP	GO:0032990	cell part morphogenesis	12	0.08	0.69
BP	GO:0010770	positive regulation of cell morphogenesis involved in differentiation	4	0.11	0.76
BP	GO:0045666	positive regulation of neuron differentiation	5	0.14	0.82
BP	GO:0010976	positive regulation of neuron projection development	4	0.15	0.84
BP	GO:0045664	regulation of neuron differentiation	7	0.24	0.91
BP	GO:0010769	regulation of cell morphogenesis involved in differentiation	5	0.27	0.92
BP	GO:0031346	positive regulation of cell projection organization	4	0.31	0.94
BP	GO:0010975	regulation of neuron projection development	5	0.34	0.95
BP	GO:0022604	regulation of cell morphogenesis	6	0.46	0.98
BP	GO:0031344	regulation of cell projection organization	5	0.57	0.99
Cluster 5 (ES: 1.60)
BP	GO:0040008	regulation of growth	13	0.0031	0.36
BP	GO:0040007	growth	17	0.004	0.35
BP	GO:0048638	regulation of developmental growth	8	0.016	0.39
BP	GO:0048589	developmental growth	11	0.032	0.5
BP	GO:0035264	multicellular organism growth	5	0.04	0.55
BP	GO:0045927	positive regulation of growth	6	0.043	0.56
BP	GO:0040018	positive regulation of multicellular organism growth	3	0.046	0.57
BP	GO:0048639	positive regulation of developmental growth	5	0.049	0.59
BP	GO:0040014	regulation of multicellular organism growth	3	0.16	0.84
Cluster 6 (ES: 1.56)
MF	GO:0005509	calcium ion binding	16	0.0022	0.27
MF	GO:0046872	metal ion binding	41	0.057	0.85
MF	GO:0043169	cation binding	41	0.065	0.84
MF	GO:0043167	ion binding	42	0.075	0.84
Cluster 7 (ES: 1.50)
BP	GO:0006874	cellular calcium ion homeostasis	10	0.0037	0.35
BP	GO:0055074	calcium ion homeostasis	10	0.0046	0.31
BP	GO:0051480	regulation of cytosolic calcium ion concentration	8	0.0053	0.29
BP	GO:0072503	cellular divalent inorganic cation homeostasis	10	0.0057	0.29
BP	GO:0006875	cellular metal ion homeostasis	11	0.0069	0.31
BP	GO:0072507	divalent inorganic cation homeostasis	10	0.0078	0.33
BP	GO:0050801	ion homeostasis	13	0.013	0.36
BP	GO:0055065	metal ion homeostasis	11	0.015	0.39
BP	GO:0030003	cellular cation homeostasis	11	0.018	0.42
BP	GO:0042592	homeostatic process	23	0.018	0.42
BP	GO:0006873	cellular ion homeostasis	11	0.021	0.44
BP	GO:2000021	regulation of ion homeostasis	6	0.022	0.45
BP	GO:0055082	cellular chemical homeostasis	12	0.025	0.46
BP	GO:0048878	chemical homeostasis	16	0.028	0.48
BP	GO:0055080	cation homeostasis	11	0.038	0.54
BP	GO:0010959	regulation of metal ion transport	7	0.042	0.56
BP	GO:0007204	positive regulation of cytosolic calcium ion concentration	6	0.043	0.56
BP	GO:0098771	inorganic ion homeostasis	11	0.044	0.56
BP	GO:0019725	cellular homeostasis	12	0.069	0.66
BP	GO:0070838	divalent metal ion transport	6	0.16	0.85
BP	GO:0072511	divalent inorganic cation transport	6	0.16	0.85
BP	GO:0051924	regulation of calcium ion transport	4	0.2	0.88
BP	GO:0006816	calcium ion transport	5	0.25	0.91
BP	GO:0010035	response to inorganic substance	4	0.42	0.97
BP	GO:0010038	response to metal ion	3	0.43	0.97
Cluster 8 (ES: 1.48)
BP	GO:0046879	hormone secretion	8	0.0044	0.32
BP	GO:0060986	endocrine hormone secretion	3	0.053	0.6
BP	GO:0050886	endocrine process	3	0.16	0.84
Cluster 9 (ES: 1.44)
BP	GO:0009914	hormone transport	9	0.0013	0.34
BP	GO:0007267	cell-cell signaling	21	0.0028	0.38
BP	GO:0032940	secretion by cell	16	0.0034	0.34
BP	GO:0046879	hormone secretion	8	0.0044	0.32
BP	GO:0046903	secretion	17	0.0055	0.29
BP	GO:0023061	signal release	9	0.011	0.35
BP	GO:0010817	regulation of hormone levels	9	0.014	0.38
BP	GO:0046883	regulation of hormone secretion	6	0.026	0.46
BP	GO:0042886	amide transport	6	0.041	0.55
BP	GO:1903530	regulation of secretion by cell	10	0.057	0.62
BP	GO:0030072	peptide hormone secretion	5	0.074	0.67
BP	GO:0002790	peptide secretion	5	0.084	0.69
BP	GO:0051046	regulation of secretion	10	0.085	0.7
BP	GO:0015833	peptide transport	5	0.1	0.74
BP	GO:0090276	regulation of peptide hormone secretion	4	0.13	0.8
BP	GO:0002791	regulation of peptide secretion	4	0.14	0.81
BP	GO:0090087	regulation of peptide transport	4	0.14	0.82
BP	GO:0071705	nitrogen compound transport	8	0.2	0.88
BP	GO:0009306	protein secretion	5	0.46	0.98
BP	GO:0050708	regulation of protein secretion	4	0.56	0.99
Cluster 10 (ES: 1.42)
BP	GO:0001975	response to amphetamine	3	0.0058	0.29
BP	GO:0014075	response to amine	3	0.0058	0.29
KEGG	ssc04024	cAMP signaling pathway	6	0.11	0.47
KEGG	ssc05034	Alcoholism	3	0.54	0.93
Cluster 11 (ES: 1.42)
BP	GO:0007268	chemical synaptic transmission	11	0.011	0.34
BP	GO:0098916	anterograde trans-synaptic signaling	11	0.011	0.34
BP	GO:0099536	synaptic signaling	11	0.011	0.34
BP	GO:0099537	trans-synaptic signaling	11	0.011	0.34
BP	GO:0050806	positive regulation of synaptic transmission	4	0.026	0.46
BP	GO:0017156	calcium ion regulated exocytosis	4	0.078	0.68
BP	GO:0099531	presynaptic process involved in chemical synaptic transmission	4	0.09	0.71
BP	GO:0050804	modulation of synaptic transmission	5	0.093	0.72
BP	GO:0006836	neurotransmitter transport	4	0.15	0.83
BP	GO:0001505	regulation of neurotransmitter levels	4	0.2	0.87
Cluster 12 (ES: 1.36)
BP	GO:0006955	immune response	23	0.00068	0.28
BP	GO:0022407	regulation of cell-cell adhesion	10	0.0033	0.35
BP	GO:0030155	regulation of cell adhesion	13	0.0044	0.33
BP	GO:0007155	cell adhesion	22	0.0044	0.33
BP	GO:0016337	single organismal cell-cell adhesion	15	0.0048	0.3
BP	GO:0022610	biological adhesion	22	0.0048	0.29
BP	GO:0002684	positive regulation of immune system process	15	0.0049	0.29
BP	GO:0098602	single organism cell adhesion	15	0.009	0.35
BP	GO:0098609	cell-cell adhesion	16	0.0099	0.34
BP	GO:0002682	regulation of immune system process	19	0.011	0.35
BP	GO:1903037	regulation of leukocyte cell-cell adhesion	8	0.011	0.34
BP	GO:0007159	leukocyte cell-cell adhesion	11	0.016	0.39
BP	GO:0070486	leukocyte aggregation	10	0.023	0.45
BP	GO:0045785	positive regulation of cell adhesion	8	0.03	0.49
BP	GO:0001775	cell activation	14	0.035	0.52
BP	GO:0042110	T cell activation	9	0.051	0.59
BP	GO:0070489	T cell aggregation	9	0.051	0.59
BP	GO:0071593	lymphocyte aggregation	9	0.051	0.59
BP	GO:0045321	leukocyte activation	12	0.055	0.61
BP	GO:1903039	positive regulation of leukocyte cell-cell adhesion	5	0.076	0.68
BP	GO:0050863	regulation of T cell activation	6	0.077	0.68
BP	GO:0050865	regulation of cell activation	8	0.083	0.7
BP	GO:0046649	lymphocyte activation	10	0.1	0.74
BP	GO:0022409	positive regulation of cell-cell adhesion	5	0.11	0.76
BP	GO:0002694	regulation of leukocyte activation	7	0.14	0.81
BP	GO:0030097	hemopoiesis	11	0.17	0.86
BP	GO:0002696	positive regulation of leukocyte activation	5	0.18	0.86
BP	GO:0051249	regulation of lymphocyte activation	6	0.18	0.86
BP	GO:0050867	positive regulation of cell activation	5	0.2	0.87
BP	GO:0050870	positive regulation of T cell activation	4	0.2	0.88
BP	GO:0030098	lymphocyte differentiation	6	0.22	0.9
BP	GO:0048534	hematopoietic or lymphoid organ development	11	0.22	0.9
BP	GO:0002520	immune system development	11	0.27	0.92
BP	GO:0030217	T cell differentiation	4	0.28	0.93
BP	GO:0051251	positive regulation of lymphocyte activation	4	0.32	0.94
BP	GO:0002521	leukocyte differentiation	7	0.32	0.94
BP	GO:0042113	B cell activation	3	0.67	1
Cluster 13 (ES: 1.27)
BP	GO:0021537	telencephalon development	7	0.011	0.35
BP	GO:0044708	single-organism behavior	8	0.04	0.54
BP	GO:0021543	pallium development	3	0.35	0.95
Cluster 14 (ES: 1.26)
BP	GO:0050803	regulation of synapse structure or activity	7	0.0066	0.3
BP	GO:0050806	positive regulation of synaptic transmission	4	0.026	0.46
BP	GO:0050804	modulation of synaptic transmission	5	0.093	0.72
BP	GO:0007270	neuron-neuron synaptic transmission	3	0.14	0.82
BP	GO:0048167	regulation of synaptic plasticity	3	0.21	0.89
Cluster 15 (ES: 1.18)
BP	GO:0048732	gland development	9	0.018	0.42
BP	GO:0061180	mammary gland epithelium development	4	0.02	0.43
BP	GO:0030879	mammary gland development	4	0.084	0.7
BP	GO:0048729	tissue morphogenesis	6	0.63	0.99
Cluster 16 (ES: 1.17)
MF	GO:0005344	oxygen transporter activity	3	0.0064	0.37
MF	GO:0019825	oxygen binding	3	0.011	0.5
MF	GO:0005506	iron ion binding	5	0.096	0.86
MF	GO:0020037	heme binding	3	0.43	0.98
MF	GO:0046906	tetrapyrrole binding	3	0.45	0.98
Cluster 17 (ES: 1.16)
BP	GO:0048660	regulation of smooth muscle cell proliferation	4	0.016	0.4
BP	GO:0048659	smooth muscle cell proliferation	3	0.086	0.7
BP	GO:0033002	muscle cell proliferation	3	0.23	0.9
Cluster 18 (ES: 1.13)
BP	GO:0044057	regulation of system process	11	0.0022	0.34
BP	GO:0032844	regulation of homeostatic process	11	0.005	0.29
BP	GO:0051480	regulation of cytosolic calcium ion concentration	8	0.0053	0.29
BP	GO:0002027	regulation of heart rate	5	0.006	0.29
BP	GO:1903522	regulation of blood circulation	7	0.0094	0.35
BP	GO:0034765	regulation of ion transmembrane transport	8	0.0097	0.35
BP	GO:0008016	regulation of heart contraction	6	0.011	0.35
BP	GO:0032846	positive regulation of homeostatic process	7	0.011	0.34
BP	GO:0034220	ion transmembrane transport	13	0.011	0.34
BP	GO:0034762	regulation of transmembrane transport	8	0.014	0.37
BP	GO:2000021	regulation of ion homeostasis	6	0.022	0.45
BP	GO:0043269	regulation of ion transport	9	0.022	0.44
BP	GO:0060306	regulation of membrane repolarization	3	0.023	0.45
MF	GO:0005261	cation channel activity	8	0.026	0.71
BP	GO:0048878	chemical homeostasis	16	0.028	0.48
BP	GO:1904062	regulation of cation transmembrane transport	6	0.031	0.49
BP	GO:0086091	regulation of heart rate by cardiac conduction	3	0.035	0.52
BP	GO:0006811	ion transport	17	0.035	0.52
MF	GO:0005272	sodium channel activity	3	0.04	0.82
BP	GO:0010959	regulation of metal ion transport	7	0.042	0.56
BP	GO:0007204	positive regulation of cytosolic calcium ion concentration	6	0.043	0.56
BP	GO:0030001	metal ion transport	11	0.045	0.57
MF	GO:0046873	metal ion transmembrane transporter activity	9	0.048	0.83
BP	GO:0008015	blood circulation	8	0.049	0.58
BP	GO:0003013	circulatory system process	8	0.053	0.6
BP	GO:0032412	regulation of ion transmembrane transporter activity	5	0.054	0.6
BP	GO:0043270	positive regulation of ion transport	5	0.054	0.6
BP	GO:0060047	heart contraction	5	0.057	0.62
BP	GO:0022898	regulation of transmembrane transporter activity	5	0.061	0.63
BP	GO:0003015	heart process	5	0.061	0.63
BP	GO:0055085	transmembrane transport	14	0.062	0.63
MF	GO:0022838	substrate-specific channel activity	9	0.062	0.86
BP	GO:0003012	muscle system process	7	0.066	0.65
BP	GO:0042391	regulation of membrane potential	7	0.066	0.65
BP	GO:0098655	cation transmembrane transport	9	0.068	0.65
BP	GO:0006812	cation transport	12	0.072	0.67
BP	GO:0061337	cardiac conduction	3	0.073	0.67
BP	GO:0032409	regulation of transporter activity	5	0.076	0.68
MF	GO:0022803	passive transmembrane transporter activity	9	0.077	0.82
MF	GO:0015267	channel activity	9	0.077	0.82
MF	GO:0022836	gated channel activity	7	0.084	0.83
BP	GO:0006936	muscle contraction	6	0.087	0.7
MF	GO:0022832	voltage-gated channel activity	5	0.1	0.86
MF	GO:0005244	voltage-gated ion channel activity	5	0.1	0.86
BP	GO:0006941	striated muscle contraction	4	0.1	0.75
MF	GO:0005216	ion channel activity	8	0.12	0.88
BP	GO:0002028	regulation of sodium ion transport	3	0.12	0.78
MF	GO:0022890	inorganic cation transmembrane transporter activity	9	0.12	0.88
BP	GO:0043266	regulation of potassium ion transport	3	0.12	0.79
MF	GO:0015081	sodium ion transmembrane transporter activity	4	0.14	0.86
MF	GO:0008324	cation transmembrane transporter activity	10	0.14	0.87
BP	GO:0006813	potassium ion transport	4	0.15	0.83
BP	GO:0015672	monovalent inorganic cation transport	6	0.16	0.85
BP	GO:0070838	divalent metal ion transport	6	0.16	0.85
BP	GO:0072511	divalent inorganic cation transport	6	0.16	0.85
BP	GO:0060048	cardiac muscle contraction	3	0.18	0.86
BP	GO:0010522	regulation of calcium ion transport into cytosol	3	0.19	0.87
BP	GO:0098662	inorganic cation transmembrane transport	7	0.19	0.87
BP	GO:0090257	regulation of muscle system process	4	0.19	0.87
BP	GO:0051924	regulation of calcium ion transport	4	0.2	0.88
BP	GO:0001508	action potential	3	0.21	0.89
BP	GO:1903169	regulation of calcium ion transmembrane transport	3	0.24	0.9
BP	GO:0035637	multicellular organismal signaling	3	0.24	0.91
BP	GO:0006816	calcium ion transport	5	0.25	0.91
BP	GO:0098660	inorganic ion transmembrane transport	7	0.26	0.91
MF	GO:0015077	monovalent inorganic cation transmembrane transporter activity	6	0.26	0.95
MF	GO:0016247	channel regulator activity	3	0.27	0.95
BP	GO:0060401	cytosolic calcium ion transport	3	0.29	0.93
BP	GO:0060402	calcium ion transport into cytosol	3	0.29	0.93
BP	GO:0071805	potassium ion transmembrane transport	3	0.3	0.94
BP	GO:0071804	cellular potassium ion transport	3	0.3	0.94
BP	GO:0006937	regulation of muscle contraction	3	0.34	0.95
MF	GO:0022834	ligand-gated channel activity	3	0.38	0.98
MF	GO:0015276	ligand-gated ion channel activity	3	0.38	0.98
BP	GO:0070509	calcium ion import	3	0.38	0.96
MF	GO:0022843	voltage-gated cation channel activity	3	0.41	0.98
BP	GO:0070588	calcium ion transmembrane transport	3	0.44	0.97
Cluster 19 (ES: 1.12)
BP	GO:0050803	regulation of synapse structure or activity	7	0.0066	0.3
BP	GO:0050807	regulation of synapse organization	5	0.014	0.37
BP	GO:0051965	positive regulation of synapse assembly	3	0.11	0.76
BP	GO:0044089	positive regulation of cellular component biogenesis	7	0.16	0.84
BP	GO:0051963	regulation of synapse assembly	3	0.16	0.84
BP	GO:0050808	synapse organization	4	0.24	0.91
BP	GO:0007416	synapse assembly	3	0.24	0.91
Cluster 20 (ES: 1.08)
BP	GO:0022408	negative regulation of cell-cell adhesion	5	0.019	0.43
BP	GO:0007162	negative regulation of cell adhesion	6	0.021	0.44
BP	GO:1903038	negative regulation of leukocyte cell-cell adhesion	3	0.17	0.85
BP	GO:0002683	negative regulation of immune system process	6	0.18	0.86
BP	GO:0050866	negative regulation of cell activation	3	0.3	0.94
Cluster 21 (ES: 1.08)
BP	GO:2000401	regulation of lymphocyte migration	5	0.00064	0.31
BP	GO:2000404	regulation of T cell migration	4	0.0019	0.34
BP	GO:0072678	T cell migration	4	0.0052	0.29
BP	GO:0072676	lymphocyte migration	5	0.0056	0.28
BP	GO:0032102	negative regulation of response to external stimulus	8	0.0077	0.33
BP	GO:2000406	positive regulation of T cell migration	3	0.018	0.42
BP	GO:0090026	positive regulation of monocyte chemotaxis	3	0.02	0.44
BP	GO:0090025	regulation of monocyte chemotaxis	3	0.029	0.49
BP	GO:2000403	positive regulation of lymphocyte migration	3	0.029	0.49
BP	GO:0032101	regulation of response to external stimulus	13	0.03	0.49
BP	GO:0050920	regulation of chemotaxis	6	0.033	0.5
BP	GO:0006928	movement of cell or subcellular component	22	0.044	0.56
BP	GO:0040012	regulation of locomotion	12	0.047	0.57
BP	GO:0030030	cell projection organization	17	0.052	0.6
BP	GO:0002686	negative regulation of leukocyte migration	3	0.053	0.6
BP	GO:0051270	regulation of cellular component movement	12	0.055	0.61
BP	GO:0030334	regulation of cell migration	11	0.057	0.62
BP	GO:0006935	chemotaxis	10	0.057	0.62
BP	GO:0042330	taxis	10	0.058	0.62
BP	GO:0002685	regulation of leukocyte migration	5	0.062	0.64
BP	GO:0051271	negative regulation of cellular component movement	6	0.067	0.65
BP	GO:0040013	negative regulation of locomotion	6	0.067	0.65
BP	GO:2000145	regulation of cell motility	11	0.072	0.67
BP	GO:0040011	locomotion	19	0.08	0.69
BP	GO:0002688	regulation of leukocyte chemotaxis	4	0.084	0.7
BP	GO:0009605	response to external stimulus	24	0.084	0.7
BP	GO:0030336	negative regulation of cell migration	5	0.1	0.75
BP	GO:0050922	negative regulation of chemotaxis	3	0.11	0.75
BP	GO:2000146	negative regulation of cell motility	5	0.11	0.77
BP	GO:0002548	monocyte chemotaxis	3	0.11	0.77
BP	GO:0070098	chemokine-mediated signaling pathway	3	0.12	0.79
BP	GO:0048870	cell motility	16	0.13	0.81
BP	GO:0051674	localization of cell	16	0.13	0.81
BP	GO:0050900	leukocyte migration	6	0.14	0.81
BP	GO:0034097	response to cytokine	9	0.17	0.85
BP	GO:0016477	cell migration	14	0.18	0.86
BP	GO:0002683	negative regulation of immune system process	6	0.18	0.86
BP	GO:0002690	positive regulation of leukocyte chemotaxis	3	0.21	0.89
BP	GO:0060326	cell chemotaxis	5	0.24	0.9
BP	GO:0030595	leukocyte chemotaxis	4	0.27	0.92
BP	GO:0002687	positive regulation of leukocyte migration	3	0.28	0.93
BP	GO:0050921	positive regulation of chemotaxis	3	0.32	0.94
BP	GO:0006954	inflammatory response	7	0.38	0.96
BP	GO:0032103	positive regulation of response to external stimulus	4	0.39	0.97
BP	GO:0030335	positive regulation of cell migration	5	0.39	0.97
BP	GO:2000147	positive regulation of cell motility	5	0.42	0.97
BP	GO:0051272	positive regulation of cellular component movement	5	0.43	0.97
BP	GO:0040017	positive regulation of locomotion	5	0.44	0.98
BP	GO:0097529	myeloid leukocyte migration	3	0.45	0.98
BP	GO:0071345	cellular response to cytokine stimulus	5	0.7	1
BP	GO:0019221	cytokine-mediated signaling pathway	4	0.71	1
KEGG	ssc04060	Cytokine-cytokine receptor interaction	3	0.74	0.98
Cluster 22 (ES: 1.05)
BP	GO:0051130	positive regulation of cellular component organization	18	0.012	0.34
BP	GO:0044089	positive regulation of cellular component biogenesis	7	0.16	0.84
BP	GO:0010638	positive regulation of organelle organization	7	0.39	0.97
Cluster 23 (ES: 1.04)
BP	GO:0001503	ossification	10	0.003	0.37
BP	GO:0051216	cartilage development	7	0.0063	0.29
BP	GO:0061448	connective tissue development	7	0.018	0.42
BP	GO:0001501	skeletal system development	9	0.066	0.65
BP	GO:0061035	regulation of cartilage development	3	0.11	0.77
BP	GO:0060348	bone development	4	0.21	0.89
BP	GO:0002062	chondrocyte differentiation	3	0.22	0.89
BP	GO:0048705	skeletal system morphogenesis	4	0.38	0.96
BP	GO:0070848	response to growth factor	4	0.83	1
BP	GO:0071363	cellular response to growth factor stimulus	3	0.94	1
Cluster 24 (ES: 1.01)
BP	GO:0009719	response to endogenous stimulus	21	0.0024	0.35
BP	GO:0010033	response to organic substance	33	0.0034	0.35
BP	GO:0010243	response to organonitrogen compound	11	0.0097	0.35
BP	GO:0009725	response to hormone	11	0.022	0.45
BP	GO:1901698	response to nitrogen compound	12	0.024	0.45
BP	GO:0032870	cellular response to hormone stimulus	9	0.047	0.57
BP	GO:0043434	response to peptide hormone	5	0.13	0.81
BP	GO:0071495	cellular response to endogenous stimulus	13	0.14	0.82
BP	GO:1901652	response to peptide	5	0.18	0.86
BP	GO:1901700	response to oxygen-containing compound	13	0.19	0.87
BP	GO:0071375	cellular response to peptide hormone stimulus	4	0.22	0.89
BP	GO:0019216	regulation of lipid metabolic process	5	0.22	0.9
BP	GO:1901653	cellular response to peptide	4	0.23	0.9
BP	GO:1901699	cellular response to nitrogen compound	6	0.28	0.93
BP	GO:0071417	cellular response to organonitrogen compound	5	0.33	0.94
BP	GO:0070887	cellular response to chemical stimulus	22	0.4	0.97
BP	GO:0071310	cellular response to organic substance	18	0.41	0.97
BP	GO:0032868	response to insulin	3	0.48	0.98
BP	GO:1901701	cellular response to oxygen-containing compound	7	0.56	0.99
aBP: biological process; MF: molecular function; KEGG: KEGG pathway.
bNumber of genes in the category.
cFalse Discovery Rate adjusted P-value.

## Sheet: Table C
Table C. Extended list of enriched categories using GSEA among the genes based on the overall maternal immune activation-by-sex interaction.
aCategory	GO Identifier	GO name	bNES	P-value	cFDR P-value
KEGG	ssc04080	Neuroactive ligand receptor interaction	-1.84	0	0.083
KEGG	ssc04912	GnRH signaling pathway	-1.83	0	0.099
BP	GO:0006820	Regulation of anion transport	-1.8116	0	0.178499
MF	GO:0005179	Hormone activity	-1.8	0	0.22
BP	GO:0006970	Response to osmotic stress	-1.79	0	0.35
BP	GO:0051952	Regulation of amine transport	-1.77702	0.00131926	0.462806
BP	GO:0019221	Cytokine mediated signaling pathway	-1.33	0.091	0.54
BP	GO:1901385	Regulation of voltage gated calcium channel activity	-1.37	0.12	0.54
BP	GO:1900271	Regulation of long term synaptic potentiation	-1.36354	0.143951	0.538949
BP	GO:0071392	Cellular response to estradiol stimulus	-1.36696	0.136765	0.539774
BP	GO:0098900	Regulation of action potential	-1.37067	0.126488	0.539811
KEGG	ssc04020	Calcium signaling pathway	-1.34	0.12	0.54
BP	GO:0048168	Regulation of neuronal synaptic plasticity	-1.35937	0.115278	0.541588
BP	GO:0021885	Forebrain cell migration	-1.32175	0.151798	0.54171
BP	GO:0085029	Extracellular matrix assembly	-1.31	0.18	0.55
aMF: molecular function; KEGG: KEGG pathway; BP: biological process
b normalized enrichment score; negative values indicate genes under-expressed in females from Control gilts and males from MIA gilts relative to females from MIA gilts and males from MIA gilts
c False Discovery Rate adjusted P-value

## Sheet: Table D
Table D. Extended list of genes differentially expressed (FDR-adjusted P-value < 0.1) between pigs from control (CON) relative to PRRSV-treated (MPA) gilts.
Gene	description	aCON-MPA	P-value	bFDR P-value
PYURF	PIGY upstream reading frame	-9.82873	3.46748e-82	5.60864e-78
RGS16	regulator of G protein signaling 16	-3.38525	1.20691e-57	9.7609e-54
LOC396781	IgG heavy chain	-4.74343	1.11094e-31	5.98982e-28
PCP4	Purkinje cell protein 4	-2.3523	6.59854e-29	2.66828e-25
LOC110255204	melanoma-associated antigen D4-like	-4.14385	2.90332e-25	9.39225e-22
NEXN	nexilin F-actin binding protein	-2.57331	1.31339e-24	3.54069e-21
NTNG1	netrin G1	-2.07449	1.65818e-23	3.83157e-20
AHNAK2	AHNAK nucleoprotein 2	-2.61579	2.88936e-21	5.84193e-18
CHRNA2	cholinergic receptor nicotinic alpha 2 subunit	-3.59688	4.44581e-20	7.99012e-17
NTS	neurotensin	-2.75534	5.98113e-17	9.67448e-14
PLXDC1	plexin domain containing 1	-1.90573	1.50866e-16	2.21841e-13
TCF7L2	transcription factor 7 like 2	-1.60077	4.36328e-16	5.88134e-13
AKAP12	A-kinase anchoring protein 12	-1.71808	8.10684e-16	1.00868e-12
RELN	reelin	-1.39669	9.62785e-13	1.11236e-09
LOC110261683	uncharacterized LOC110261683	-2.4815	1.40736e-12	1.51761e-09
LOC102163738	uncharacterized LOC102163738	-2.1854	1.40829e-11	1.4237e-08
GRID2IP	Grid2 interacting protein	-2.10484	1.60856e-11	1.5305e-08
LOC110261685	chromobox protein homolog 3	-1.3084	2.02259e-11	1.81752e-08
APLNR	apelin receptor	-1.34665	3.21283e-11	2.73513e-08
IFITM3	interferon induced transmembrane protein 3	-1.27008	7.62334e-11	6.16538e-08
CALB1	calbindin 1	-2.61231	2.68283e-10	2.06642e-07
LOC106505355	uncharacterized LOC106505355	3.05085	5.74283e-10	4.0562e-07
TP53INP2	tumor protein p53 inducible nuclear protein 2	-1.36896	5.7677e-10	4.0562e-07
MBP	myelin basic protein	-1.42727	9.11729e-10	6.14467e-07
ISM1	isthmin 1	-2.00666	1.49806e-09	9.68291e-07
SLA-1	MHC class I antigen 1	-1.20368	1.55645e-09	9.68291e-07
SPTSSB	serine palmitoyltransferase small subunit B	-1.68026	2.62743e-09	1.57402e-06
LHX9	LIM homeobox 9	-2.22913	8.04025e-09	4.64468e-06
BCAS1	breast carcinoma amplified sequence 1	-1.31154	9.85686e-09	5.49775e-06
CTGF	Connective tissue growth factor	1.16176	1.14932e-08	6.19674e-06
FAM163A	family with sequence similarity 163 member A	-2.12699	1.60153e-08	8.35634e-06
PTPN3	protein tyrosine phosphatase, non-receptor type 3	-1.20372	1.97171e-08	9.96636e-06
SAMD4A	sterile alpha motif domain containing 4A	-1.19027	2.59099e-08	1.26998e-05
MOBP	myelin-associated oligodendrocytic basic protein	-1.27275	3.72576e-08	1.77248e-05
ATP5PD	ATP synthase peripheral stalk subunit d	1.45142	4.26745e-08	1.97217e-05
ZIC1	Zic family member 1	-1.52804	4.53566e-08	2.0379e-05
SCRT1	scratch family transcriptional repressor 1	-1.0707	4.87921e-08	2.13301e-05
IGSF5	immunoglobulin superfamily, member 5	-1.73227	9.48443e-08	4.03712e-05
LOC102167506	uncharacterized LOC102167506	-1.77916	9.80182e-08	4.06524e-05
E2F7	E2F transcription factor 7	-1.83054	1.33568e-07	5.26943e-05
SLC22A2	solute carrier family 22 member 2	2.36925	1.33499e-07	5.26943e-05
TF	transferrin	-1.15983	1.62447e-07	6.25613e-05
PAIP2B	poly(A) binding protein interacting protein 2B	-1.01781	1.70844e-07	6.42652e-05
KIF1C	kinesin family member 1C	-1.13909	2.45663e-07	9.03092e-05
FNDC5	fibronectin type III domain containing 5	-1.09834	3.58629e-07	0.000128907
CBX3	chromobox 3	1.0103	6.08628e-07	0.000210935
LOX	lysyl oxidase	-1.94254	6.12918e-07	0.000210935
HAPLN2	hyaluronan and proteoglycan link protein 2	-1.35782	7.8446e-07	0.000264347
IGF2	insulin like growth factor 2	1.27876	8.13639e-07	0.000268584
SYNDIG1L	synapse differentiation inducing 1 like	-1.49548	9.00818e-07	0.000291415
SLC13A4	solute carrier family 13 member 4	1.51639	1.10671e-06	0.000350999
ANKRD34C	ankyrin repeat domain 34C	-1.41167	1.58262e-06	0.000492286
CDR2L	cerebellar degeneration related protein 2 like	-0.930882	1.74544e-06	0.000522825
TRPC3	transient receptor potential cation channel subfamily C member 3	-1.73053	1.71364e-06	0.000522825
MPZL2	myelin protein zero-like 2	2.08696	1.97373e-06	0.000562013
PAQR6	progestin and adipoQ receptor family member 6	-1.01798	1.92665e-06	0.000562013
SEMA7A	semaphorin 7A (John Milton Hagen blood group)	-0.939974	1.98051e-06	0.000562013
VAMP1	vesicle associated membrane protein 1	-0.944296	2.14211e-06	0.00059739
DLK1	delta like non-canonical Notch ligand 1	-1.86922	3.14943e-06	0.000863424
KLK6	kallikrein related peptidase 6	-1.90309	5.09747e-06	0.00137419
CRABP2	cellular retinoic acid binding protein 2	1.96789	5.6122e-06	0.00148815
IRX3	iroquois homeobox 3	-1.85589	5.76104e-06	0.00150298
EPGN	epithelial mitogen	-1.76814	6.03728e-06	0.00155005
ADAMTS9	ADAM metallopeptidase with thrombospondin type 1 motif 9	-1.38137	6.93044e-06	0.00172461
TRAK2	trafficking kinesin protein 2	-0.965763	6.91609e-06	0.00172461
ARC	activity regulated cytoskeleton associated protein	1.01908	7.15782e-06	0.00172803
LOC102157546	uncharacterized LOC102157546	1.4816	7.15463e-06	0.00172803
LOC100155249	keratin, type II cytoskeletal 3-like	1.93089	7.51463e-06	0.00178749
MAB21L1	mab-21 like 1	-1.86816	8.34002e-06	0.00192714
VIPR2	vasoactive intestinal peptide receptor 2	-1.76692	8.26771e-06	0.00192714
RGS8	regulator of G protein signaling 8	-0.883265	8.60243e-06	0.00195978
LEPR	leptin receptor	-0.863767	9.19952e-06	0.0020667
LOC110261244	uncharacterized LOC110261244	-1.53911	9.53824e-06	0.00211344
LOC110256276	uncharacterized LOC110256276	-1.45878	1.01714e-05	0.00222328
KRT19	keratin 19	1.79451	1.46344e-05	0.00315615
NDNF	neuron derived neurotrophic factor	-1.26873	1.53824e-05	0.00327382
OAS1	2'-5'-oligoadenylate synthetase 1	-1.1891	1.64307e-05	0.00345151
GPR153	G protein-coupled receptor 153	-1.13942	1.85646e-05	0.00384978
PRKCH	protein kinase C eta	-1.15973	2.01802e-05	0.00413184
LOC102158399	translation initiation factor IF-2-like	-0.908295	2.77875e-05	0.00560227
LOC106505010	quinone oxidoreductase-like protein 2	1.6731	2.80546e-05	0.00560227
CPNE9	copine family member 9	-1.34032	3.38412e-05	0.00667538
HS3ST5	heparan sulfate-glucosamine 3-sulfotransferase 5	-1.23988	3.50117e-05	0.00682306
SLC5A5	solute carrier family 5 member 5	1.68517	3.80966e-05	0.00733587
CTSC	cathepsin C	-1.02809	4.08768e-05	0.00768817
SPP1	secreted phosphoprotein 1	-0.889056	4.06087e-05	0.00768817
CEMIP	cell migration inducing hyaluronidase 1	1.07644	4.3268e-05	0.00804436
LOC100518848	40S ribosomal protein S21	-1.0651	4.89368e-05	0.00899492
LOC106506226	transforming acidic coiled-coil-containing protein 1	-1.5527	5.47371e-05	0.00972937
ST6GALNAC1	ST6 N-acetylgalactosaminide alpha-2,6-sialyltransferase 1	-1.64914	5.36644e-05	0.00972937
THRSP	thyroid hormone responsive	-1.69783	5.43058e-05	0.00972937
CEACAM16	carcinoembryonic antigen related cell adhesion molecule 16	-1.57477	5.60801e-05	0.00985973
EVI2A	ecotropic viral integration site 2A	-0.827104	5.73864e-05	0.00987473
LOC110257359	uncharacterized LOC110257359	-0.787883	5.69598e-05	0.00987473
PKD2L1	polycystin 2 like 1, transient receptor potential cation channel	1.5378	6.07468e-05	0.0103429
LOC100513119	cyclin-dependent kinase 20-like	1.84296	7.19286e-05	0.0121192
IFITM1	interferon induced transmembrane protein 1	-1.15068	7.44093e-05	0.0123648
SLC22A8	solute carrier family 22 member 8	1.72639	7.49151e-05	0.0123648
VAV3	vav guanine nucleotide exchange factor 3	-1.14945	8.11251e-05	0.0132545
KCNJ16	potassium voltage-gated channel subfamily J member 16	-0.945476	8.54655e-05	0.013824
ACBD7	acyl-CoA binding domain containing 7	-1.36274	8.75539e-05	0.0140216
OSR1	odd-skipped related transcription factor 1	1.60126	9.47819e-05	0.0150304
ALDH1A1	aldehyde dehydrogenase 1 family member A1	0.789486	9.67719e-05	0.0151969
TNMD	tenomodulin	1.66186	0.000103488	0.0160954
RSAD2	radical S-adenosyl methionine domain containing 2	-1.17481	0.000110669	0.0170483
UCMA	upper zone of growth plate and cartilage matrix associated	-1.40057	0.000117423	0.0179181
ZFP37	zinc finger protein 37	-1.06755	0.000123033	0.0185987
FOXJ1	forkhead box J1	0.767054	0.000134531	0.0201484
AEBP1	AE binding protein 1	0.908747	0.000167604	0.0243411
ANLN	anillin actin binding protein	-0.823732	0.000168545	0.0243411
COL25A1	collagen type XXV alpha 1 chain	-0.754473	0.000167202	0.0243411
GJB1	gap junction protein beta 1	-1.095	0.000164603	0.0243411
LOC100513133	uncharacterized LOC100513133	-0.749248	0.00018658	0.0267074
CHRNA4	cholinergic receptor nicotinic alpha 4 subunit	-1.12833	0.000203342	0.0286399
IFI6	interferon alpha inducible protein 6	-0.806861	0.000203622	0.0286399
LOC110257661	uncharacterized LOC110257661	1.65417	0.000208981	0.0291403
IFI44L	interferon-induced protein 44-like	-0.833746	0.000222272	0.0304682
PHACTR2	phosphatase and actin regulator 2	-0.740085	0.000220702	0.0304682
FIBCD1	fibrinogen C domain containing 1	1.32875	0.000226205	0.0307467
C14H10orf105	chromosome 14 C10orf105 homolog	0.948097	0.000237046	0.031428
EMILIN2	elastin microfibril interfacer 2	-1.4129	0.000236864	0.031428
XAF1	XIAP associated factor 1	-1.13482	0.000233692	0.031428
GRM4	glutamate metabotropic receptor 4	-1.12878	0.000246716	0.0324442
SPATA18	spermatogenesis associated 18	0.812098	0.000290495	0.0378932
CD2	CD2 molecule	-1.53179	0.0003066	0.0393592
TTR	transthyretin	-0.793541	0.000306187	0.0393592
PKP4	plakophilin 4	-0.810123	0.00032389	0.0412514
AR	androgen receptor	-1.35721	0.00032764	0.0414029
LOC110259891	uncharacterized LOC110259891	-0.879625	0.000351083	0.0440215
ZFHX3	zinc finger homeobox 3	-0.928649	0.000431452	0.0536826
CLEC2L	C-type lectin domain family 2 member L	-0.720285	0.000456966	0.0564231
DNAH12	dynein axonemal heavy chain 12	1.12832	0.000461622	0.0565662
IRX1	iroquois homeobox 1	-1.31351	0.000503669	0.0607973
LOC110258846	ankyrin repeat domain-containing protein 26-like	1.39892	0.000500259	0.0607973
JCAD	junctional cadherin 5 associated	-0.731636	0.000522471	0.0625998
VWDE	von Willebrand factor D and EGF domains	-1.43288	0.000549513	0.0653556
PLEKHD1	pleckstrin homology and coiled-coil domain containing D1	-0.9932	0.000554513	0.0654689
AQP3	aquaporin 3	-1.12401	0.000559954	0.0656323
KCTD14	potassium channel tetramerization domain containing 14	1.25509	0.000564813	0.0657255
HERC5	HECT and RLD domain containing E3 ubiquitin protein ligase 5	-1.04925	0.000570318	0.0658921
LOC110255964	uncharacterized LOC110255964	-1.1781	0.000583732	0.0669636
CA5B	carbonic anhydrase 5B	-0.794903	0.000612317	0.0697481
EMB	embigin	-1.11149	0.000673832	0.0762185
CENPE	centromere protein E	-1.16546	0.000704099	0.0765339
IAPP	islet amyloid polypeptide	-1.35703	0.00069847	0.0765339
LDB3	LIM domain binding 3	-1.33373	0.00069332	0.0765339
LOC100739561	glycerophosphodiester phosphodiesterase domain-containing protein 1	-0.790503	0.000684573	0.0765339
SLITRK6	SLIT and NTRK like family member 6	-1.13387	0.000698753	0.0765339
TNNT1	troponin T1, slow skeletal type	-1.13923	0.000705011	0.0765339
SHISAL1	shisa like 1	-0.708012	0.000731829	0.0789155
NEUROD6	neuronal differentiation 6	0.744841	0.000750577	0.0798723
SLA-3	MHC class I antigen 3	-0.657441	0.000750469	0.0798723
OAS2	2'-5'-oligoadenylate synthetase 2	-0.70529	0.000773392	0.0817622
FAM81B	family with sequence similarity 81 member B	1.41606	0.000790899	0.0830701
LOC100737600	DBIRD complex subunit ZNF326	-0.655065	0.000807024	0.0842168
EPN3	epsin 3	-1.12448	0.000823517	0.0850979
ISLR	immunoglobulin superfamily containing leucine rich repeat	1.12577	0.000825989	0.0850979
CFB	complement factor B	0.896369	0.000842641	0.0862641
ANKRD24	ankyrin repeat domain 24	-0.727098	0.000870565	0.0885622
APOD	apolipoprotein D	-0.730311	0.000903235	0.0913114
MAP2K7	mitogen-activated protein kinase kinase 7	-0.644745	0.00099325	0.0997877
aLog2(fold change) between CON and MPA pigs.
bFalse Discovery rate adjusted P-value.

## Sheet: Table E
Table E. Extended list of enriched clusters and supporting functional categories among the genes presenting significant maternal immune activation effect, and representative categories identified using DAVID.
aCategory	GO Identifier	GO name	bCount	P-value	cFDR P-value
Cluster 1 (ES: 1.51)
BP	GO:0048646	anatomical structure formation involved in morphogenesis	13	0.0037	0.97
BP	GO:0001568	blood vessel development	8	0.011	0.95
BP	GO:0001944	vasculature development	8	0.015	0.95
BP	GO:0072358	cardiovascular system development	10	0.017	0.93
BP	GO:0072359	circulatory system development	10	0.017	0.93
BP	GO:0001525	angiogenesis	5	0.084	0.98
BP	GO:0048514	blood vessel morphogenesis	5	0.14	0.98
BP	GO:0007507	heart development	4	0.37	0.99
Cluster 2 (ES: 1.40)
KEGG	ssc05330	Allograft rejection	3	0.017	0.8
KEGG	ssc05169	Epstein-Barr virus infection	4	0.023	0.67
KEGG	ssc05320	Autoimmune thyroid disease	3	0.03	0.61
KEGG	ssc05416	Viral myocarditis	3	0.044	0.57
KEGG	ssc04145	Phagosome	3	0.18	0.84
Cluster 3 (ES: 1.38)
BP	GO:0048871	multicellular organismal homeostasis	6	0.0077	0.98
BP	GO:0060249	anatomical structure homeostasis	5	0.053	0.97
BP	GO:0001894	tissue homeostasis	4	0.057	0.97
BP	GO:0042592	homeostatic process	11	0.13	0.98
Cluster 4 (ES: 1.27)
MF	GO:0043167	ion binding	23	0.033	0.95
MF	GO:0046872	metal ion binding	22	0.036	0.87
MF	GO:0043169	cation binding	22	0.04	0.85
MF	GO:0046914	transition metal ion binding	11	0.083	0.88
MF	GO:0008270	zinc ion binding	9	0.12	0.9
Cluster 5 (ES: 1.13)
BP	GO:0001656	metanephros development	4	0.0087	0.97
BP	GO:0060993	kidney morphogenesis	4	0.01	0.97
BP	GO:0072009	nephron epithelium development	4	0.015	0.96
BP	GO:0072006	nephron development	4	0.021	0.94
BP	GO:0072073	kidney epithelium development	4	0.032	0.97
BP	GO:0001655	urogenital system development	5	0.052	0.97
BP	GO:0009887	organ morphogenesis	9	0.056	0.97
BP	GO:0035295	tube development	7	0.058	0.97
BP	GO:0072080	nephron tubule development	3	0.073	0.98
BP	GO:0060429	epithelium development	9	0.074	0.98
BP	GO:0061326	renal tubule development	3	0.078	0.98
BP	GO:0001657	ureteric bud development	3	0.084	0.98
BP	GO:0072163	mesonephric epithelium development	3	0.086	0.98
BP	GO:0072164	mesonephric tubule development	3	0.086	0.98
BP	GO:0001823	mesonephros development	3	0.095	0.98
BP	GO:0001822	kidney development	4	0.1	0.98
BP	GO:0072001	renal system development	4	0.12	0.98
BP	GO:0007389	pattern specification process	5	0.13	0.98
BP	GO:0051241	negative regulation of multicellular organismal process	7	0.21	0.98
BP	GO:0003002	regionalization	4	0.22	0.98
BP	GO:0051093	negative regulation of developmental process	4	0.58	1
BP	GO:0045596	negative regulation of cell differentiation	3	0.73	1
Cluster 6 (ES: 1.13)
BP	GO:0030855	epithelial cell differentiation	7	0.026	0.95
BP	GO:0002064	epithelial cell development	4	0.074	0.98
BP	GO:0060429	epithelium development	9	0.074	0.98
BP	GO:0008285	negative regulation of cell proliferation	5	0.21	0.98
aBP: biological process; MF: molecular function; KEGG: KEGG pathway.
bNumber of genes in the category.
cFalse Discovery Rate adjusted P-value.

## Sheet: Table F
Table F. Extended list of enriched categories among the genes differentially expressed between pigs from the control relative to the maternal immune activation group GSEA
aCategory	GO Identifier	GO name	bNES	P-value	cFDR P-value
BP	GO:0001578	Microtubule bundle formation	2.0281	0	0
BP	GO:0060271	Cilium morphogenesis	2.00572	0	0
BP	GO:0044782	Cilium organization	1.97373	0	0
BP	GO:0035082	Axoneme assembly	1.93851	0	0.000175327
BP	GO:0003341	Cilium movement	1.93831	0	0.000140262
MF	GO:0043539	Protein serine threonine kinase activator activity	1.7274	0	0.171836
BP	GO:0015893	Drug transport	1.72039	0	0.168965
BP	GO:0070286	Axonemal dynein complex assembly	1.7124	0.0023753	0.174631
BP	GO:1900078	Positive regulation of cellular response to insulin stimulus	1.69195	0.00240964	0.23587
BP	GO:0003351	Epithelial cilium movement	1.69161	0.00486618	0.213699
BP	GO:0032881	Regulation of polysaccharide metabolic process	1.68042	0.0106667	0.239088
BP	GO:0070873	Regulation of glycogen metabolic process	1.67508	0.00779221	0.242005
aBP: biological process; MF: molecular function.
bnormalized enrichment score, positive values refer to genes under-expressed in maternal immune activated relative to control pigs.
dFalse Discovery Rate adjusted P-value.

## Sheet: Table G
Table G. Extended list of genes differentially expressed (FDR-adjusted P-value < 0.1) between male (Ma) and female (Fe) pigs.
Gene	description	aMa-Fe	P-value	bFDR P-value
LOC110257905	thymosin beta-4-like	13.169	9.19742e-288	1.48768e-283
GH1	growth hormone 1	10.9252	7.12395e-255	5.7615e-251
LOC100624149	eukaryotic translation initiation factor 2 subunit 3	11.9756	3.63275e-202	1.95866e-198
CGA	glycoprotein hormones, alpha polypeptide	7.12853	2.86567e-176	1.15881e-172
LOC100625207	probable ubiquitin carboxyl-terminal hydrolase FAF-X	9.94286	2.83195e-169	9.16137e-166
EIF1AY	eukaryotic translation initiation factor 1A, Y-linked	13.6805	1.64591e-162	4.4371e-159
LOC100624590	ATP-dependent RNA helicase DDX3X	12.3544	7.10385e-149	1.6415e-145
RGS16	regulator of G protein signaling 16	4.11765	3.18625e-83	6.4422e-80
LHB	luteinizing hormone beta polypeptide	3.92467	1.47487e-78	2.65067e-75
POMC	proopiomelanocortin	3.76318	2.33433e-76	3.77578e-73
LOC110255257	oral-facial-digital syndrome 1 protein-like	9.89473	1.77328e-68	2.60753e-65
PYURF	PIGY upstream reading frame	8.40069	1.66168e-62	2.23981e-59
LOC110257883	lysine-specific demethylase 5D-like	10.9714	5.52568e-58	6.87523e-55
LOC110255320	lysine-specific demethylase 6A-like	10.2606	9.43884e-47	1.09052e-43
PCP4	Purkinje cell protein 4	2.86047	7.57731e-43	8.17087e-40
LOC110257894	gamma-taxilin-like	5.63705	2.73717e-42	2.76711e-39
LOC100624329	zinc finger X-chromosomal protein	3.89285	4.12577e-40	3.92555e-37
NTNG1	netrin G1	2.50317	1.13119e-34	1.0165e-31
NEXN	nexilin F-actin binding protein	3.00879	7.6988e-34	6.55411e-31
LOC110257896	uncharacterized LOC110257896	5.73424	3.3987e-31	2.7487e-28
AHNAK2	AHNAK nucleoprotein 2	2.63067	1.48517e-22	1.14393e-19
TCF7L2	transcription factor 7 like 2	1.84883	4.06298e-22	2.98721e-19
KIAA1324	KIAA1324 ortholog	2.3134	4.02305e-21	2.82926e-18
POU1F1	POU class 1 homeobox 1	3.51698	8.73181e-21	5.88488e-18
ISM1	isthmin 1	2.96336	2.74005e-19	1.77281e-16
LHX9	LIM homeobox 9	3.37601	2.11595e-18	1.31636e-15
LOC100624648	F-box-like/WD repeat-containing protein TBL1X	-2.06603	4.07252e-18	2.43974e-15
E2F7	E2F transcription factor 7	2.86892	8.14316e-17	4.70413e-14
GPX3	glutathione peroxidase 3	1.85521	9.49049e-17	5.2934e-14
AKAP12	A-kinase anchoring protein 12	1.71183	1.04543e-16	5.63664e-14
GRID2IP	Grid2 interacting protein	2.51109	2.40222e-16	1.25342e-13
DLK1	delta like non-canonical Notch ligand 1	3.2354	4.16331e-16	2.10442e-13
CALB1	calbindin 1	3.20507	3.77828e-15	1.85193e-12
PLXDC1	plexin domain containing 1	1.74036	5.54962e-15	2.64015e-12
EPCAM	epithelial cell adhesion molecule	2.65435	8.47328e-15	3.91587e-12
CPNE9	copine family member 9	2.45728	1.19362e-14	5.36301e-12
NTS	neurotensin	2.41944	2.75177e-14	1.20297e-11
CHRNA2	cholinergic receptor nicotinic alpha 2 subunit	2.77831	1.25697e-13	5.35041e-11
TTR	transthyretin	1.52366	6.86738e-13	2.8482e-10
MSX1	msh homeobox	2.57377	6.96447e-12	2.81626e-09
LOC110260685	uncharacterized LOC110260685	-1.84403	8.99545e-12	3.54882e-09
PTPN3	protein tyrosine phosphatase, non-receptor type 3	1.40542	1.08386e-11	4.17414e-09
TUBA8	tubulin alpha 8	2.25477	2.65557e-11	9.98926e-09
LOC100513601	patr class I histocompatibility antigen, A-126 alpha chain-like	1.24139	3.99982e-11	1.47039e-08
IRS4	insulin receptor substrate 4	2.10736	2.51173e-10	9.02827e-08
SYNDIG1L	synapse differentiation inducing 1 like	1.8674	2.69668e-10	9.48234e-08
LOC110261685	chromobox protein homolog 3	1.17536	3.73205e-10	1.28438e-07
CEACAM16	carcinoembryonic antigen related cell adhesion molecule 16	2.37329	4.87515e-10	1.64283e-07
ALDH1A2	aldehyde dehydrogenase 1 family member A2	2.23585	5.74579e-10	1.8967e-07
SPTSSB	serine palmitoyltransferase small subunit B	1.64031	1.75818e-09	5.68771e-07
FAM163A	family with sequence similarity 163 member A	2.15658	3.53912e-09	1.12246e-06
ZIC1	Zic family member 1	1.56436	6.69517e-09	2.08258e-06
PRKCH	protein kinase C eta	1.52269	6.95803e-09	2.12351e-06
CHGB	chromogranin B	1.26699	7.72315e-09	2.31337e-06
SCGN	secretagogin, EF-hand calcium binding protein	2.09291	1.3849e-08	4.07285e-06
TNNT1	troponin T1, slow skeletal type	1.78983	4.04208e-08	1.16751e-05
GBP1	guanylate binding protein 1	-1.28347	5.03717e-08	1.42941e-05
CDH1	cadherin 1	1.81091	7.63554e-08	2.12939e-05
SLITRK6	SLIT and NTRK like family member 6	1.73748	8.30013e-08	2.2755e-05
VAMP1	vesicle associated membrane protein 1	1.02416	8.63152e-08	2.32692e-05
VIPR2	vasoactive intestinal peptide receptor 2	2.05477	9.2908e-08	2.46358e-05
EPGN	epithelial mitogen	2.02298	9.54743e-08	2.4908e-05
TCTE1	t-complex-associated-testis-expressed 1	-1.37377	1.25405e-07	3.21971e-05
CHRNA4	cholinergic receptor nicotinic alpha 4 subunit	1.53279	1.75775e-07	4.3741e-05
TRPC3	transient receptor potential cation channel subfamily C member 3	1.83007	1.73133e-07	4.3741e-05
LOC100623862	extracellular matrix protein 2	-1.93004	3.9366e-07	9.64765e-05
TMEM30B	transmembrane protein 30B	1.79279	5.09013e-07	0.000122885
RGS8	regulator of G protein signaling 8	0.94681	6.65475e-07	0.000158295
ANKRD34C	ankyrin repeat domain 34C	1.40021	7.78286e-07	0.000182255
FNDC5	fibronectin type III domain containing 5	1.02333	7.88737e-07	0.000182255
WNT3	Wnt family member 3	1.72067	8.97191e-07	0.000204395
SLC10A4	solute carrier family 10 member 4	1.78979	1.17294e-06	0.000263505
GPR153	G protein-coupled receptor 153	1.24115	1.26217e-06	0.000279665
DRD2	dopamine receptor D2	1.71096	1.39962e-06	0.00030593
RAB27A	RAB27A, member RAS oncogene family	1.51591	1.64882e-06	0.000355595
KRT19	keratin 19	1.73089	1.76771e-06	0.000376221
SLC17A6	solute carrier family 17 member 6	0.901974	2.03215e-06	0.000426883
SCRT1	scratch family transcriptional repressor 1	0.889533	2.29526e-06	0.000475972
ADORA2A	adenosine A2a receptor	1.33513	2.35875e-06	0.000482947
TMIE	transmembrane inner ear	1.33995	4.04183e-06	0.000817207
LOC110257661	uncharacterized LOC110257661	-1.94199	5.04838e-06	0.00100812
IGSF1	immunoglobulin superfamily member 1	0.846858	6.37594e-06	0.00125769
ISOC1	isochorismatase domain containing 1	0.841178	6.57337e-06	0.00128101
TBL1X	transducin beta like 1 X-linked	0.849215	6.82219e-06	0.00131368
LCN2	lipocalin 2	1.62232	7.0108e-06	0.00133411
CCDC136	coiled-coil domain containing 136	0.858214	9.51471e-06	0.00178954
GSG1	germ cell associated 1	-1.1602	1.08071e-05	0.00200925
SEMA7A	semaphorin 7A (John Milton Hagen blood group)	0.832402	1.12219e-05	0.00206265
TMEM41A	transmembrane protein 41A	1.11464	1.14128e-05	0.00207419
LOC110256276	uncharacterized LOC110256276	-1.45077	1.17519e-05	0.00211207
CASQ2	calsequestrin 2	1.55854	1.20965e-05	0.00215013
CCDC17	coiled-coil domain containing 17	-1.78612	1.27512e-05	0.00223122
LOC100624940	uncharacterized LOC100624940	1.26633	1.28287e-05	0.00223122
IRX3	iroquois homeobox 3	1.72005	1.3443e-05	0.0023132
AQP3	aquaporin 3	1.36247	1.4349e-05	0.0024431
GRP	gastrin releasing peptide	1.50805	1.52253e-05	0.0025653
BTBD11	BTB domain containing 11	1.0232	1.54229e-05	0.00257181
UPP1	uridine phosphorylase 1	1.59487	1.60517e-05	0.00264935
CXCL12	C-X-C motif chemokine ligand 12	0.805267	1.64928e-05	0.00269465
NPM2	nucleophosmin/nucleoplasmin 2	1.78891	1.74928e-05	0.00280985
VAV3	vav guanine nucleotide exchange factor 3	1.2049	1.75453e-05	0.00280985
SCUBE3	signal peptide, CUB domain and EGF like domain containing 3	1.55006	1.82248e-05	0.00289007
CACNA2D3	calcium voltage-gated channel auxiliary subunit alpha2delta 3	0.930492	1.89017e-05	0.0029683
LOC110255964	uncharacterized LOC110255964	1.4011	2.21422e-05	0.00344375
GRM4	glutamate metabotropic receptor 4	1.25483	2.30279e-05	0.00352718
LLGL2	LLGL scribble cell polarity complex component 2	1.55728	2.31148e-05	0.00352718
IRF6	interferon regulatory factor 6	1.30112	2.90636e-05	0.00439349
LOC102157546	uncharacterized LOC102157546	-1.28293	2.97055e-05	0.00444894
ACBD7	acyl-CoA binding domain containing 7	1.38864	3.35973e-05	0.00489422
CBLN2	cerebellin 2 precursor	0.903451	3.38889e-05	0.00489422
COL25A1	collagen type XXV alpha 1 chain	0.796142	3.37311e-05	0.00489422
HBB	hemoglobin subunit beta	0.907808	3.3172e-05	0.00489422
ZNF804A	zinc finger protein 804A	1.11055	3.47563e-05	0.00497508
NELL1	neural EGFL like 1	1.03643	3.62414e-05	0.00514215
FBN2	fibrillin 2	1.3215	3.67624e-05	0.00517071
LRRC39	leucine rich repeat containing 39	1.53326	4.36192e-05	0.00608225
GNRHR	gonadotropin releasing hormone receptor	1.39219	4.56611e-05	0.00631254
LDB3	LIM domain binding 3	1.5307	5.38867e-05	0.00738658
ANKRD24	ankyrin repeat domain 24	0.842542	5.63707e-05	0.00766215
SCNN1B	sodium channel epithelial 1 beta subunit	1.47432	6.0392e-05	0.00814034
TP53INP2	tumor protein p53 inducible nuclear protein 2	0.844775	6.49593e-05	0.00868361
PHACTR2	phosphatase and actin regulator 2	0.761494	7.21728e-05	0.00956881
LOC100737768	hemoglobin subunit alpha-like	0.85958	7.79287e-05	0.0102479
OLFM3	olfactomedin 3	0.754597	9.32135e-05	0.0121591
AGTR1	angiotensin II receptor type 1	1.48889	9.72286e-05	0.0125814
FRZB	frizzled related protein	0.955017	0.000131765	0.016915
ZDHHC22	zinc finger DHHC-type containing 22	0.713918	0.000146538	0.0186634
NUCB2	nucleobindin 2	0.835962	0.000165222	0.0208787
MBP	myelin basic protein	0.837671	0.000172136	0.0215837
PAPPA	pappalysin 1	1.32626	0.000174013	0.0216512
USP43	ubiquitin specific peptidase 43	1.2833	0.000183635	0.022674
NEFH	neurofilament heavy	0.711849	0.000185798	0.0227673
LOC100515788	hemoglobin subunit beta-like	1.01963	0.000197616	0.0240334
RORA	RAR related orphan receptor A	0.737374	0.000202255	0.024414
CRSP-2	calcitonin receptor-stimulating peptide-2	-0.706259	0.000212012	0.0252154
LOC106506628	uncharacterized LOC106506628	1.38406	0.00021092	0.0252154
PDP1	pyruvate dehyrogenase phosphatase catalytic subunit 1	0.693711	0.000221848	0.0261926
FOXJ1	forkhead box J1	-0.692471	0.000252303	0.0295725
LOC110255657	uncharacterized LOC110255657	-0.897584	0.000284659	0.0331248
SP8	Sp8 transcription factor	1.43102	0.000294946	0.0340768
SPINT2	serine peptidase inhibitor, Kunitz type 2	0.892838	0.0003041	0.0348852
EPN3	epsin 3	1.16449	0.000315454	0.0359328
IRX1	iroquois homeobox 1	1.30416	0.000333672	0.0377422
PAPSS2	3'-phosphoadenosine 5'-phosphosulfate synthase 2	1.20506	0.000338713	0.0380464
CBLN4	cerebellin 4 precursor protein	1.02852	0.000346661	0.0386706
LOC100513317	coiled-coil-helix-coiled-coil-helix domain-containing protein 2 pseudogene	1.35818	0.000369129	0.040895
HRH3	histamine receptor H3	0.659585	0.000405822	0.0446543
DNAH12	dynein axonemal heavy chain 12	-1.06975	0.00041309	0.0451468
LOC100513119	cyclin-dependent kinase 20-like	-1.4929	0.000448725	0.0487122
SYT9	synaptotagmin 9	0.911784	0.000452753	0.0488218
CACNA1G	calcium voltage-gated channel subunit alpha1 G	0.653961	0.000479064	0.0506407
CDR2L	cerebellar degeneration related protein 2 like	0.651061	0.000482025	0.0506407
HS3ST5	heparan sulfate-glucosamine 3-sulfotransferase 5	1.00493	0.000477084	0.0506407
KITLG	KIT ligand	0.690428	0.000482143	0.0506407
MGP	matrix Gla protein	1.08995	0.000505167	0.0527166
PAQR6	progestin and adipoQ receptor family member 6	0.7109	0.000519316	0.0538458
MAP3K19	mitogen-activated protein kinase kinase kinase 19	-0.777172	0.00054365	0.0560098
VWDE	von Willebrand factor D and EGF domains	1.38057	0.000549603	0.0562647
HYDIN	HYDIN, axonemal central pair apparatus protein	-0.734909	0.00056821	0.0574425
MOBP	myelin-associated oligodendrocytic basic protein	0.76304	0.000568069	0.0574425
SLC24A3	solute carrier family 24 member 3	0.703638	0.000664364	0.0667459
COL2A1	collagen type II alpha 1 chain	1.36608	0.000694188	0.0693116
CBX3	chromobox 3	-0.639718	0.000702513	0.0697125
QPCT	glutaminyl-peptide cyclotransferase	0.844099	0.000737571	0.0727452
ESYT1	extended synaptotagmin 1	0.805796	0.00074388	0.0729228
ALPL	alkaline phosphatase, biomineralization associated	0.630394	0.00074922	0.0730038
WFDC1	WAP four-disulfide core domain 1	0.784518	0.000765879	0.0741802
APOLD1	apolipoprotein L domain containing 1	0.706001	0.00079671	0.0767071
IFITM5	interferon induced transmembrane protein 5	-0.632199	0.00087118	0.0833807
LEPR	leptin receptor	0.620356	0.000880324	0.0837603
SPATA18	spermatogenesis associated 18	-0.699266	0.000909737	0.0860526
LOC100523789	NKG2-A/NKG2-B type II integral membrane protein	-1.42848	0.000917143	0.0862487
CYP2A19	cytochrome P450 2A19	-1.12388	0.000936679	0.0875767
RASD1	ras related dexamethasone induced 1	0.913519	0.000986318	0.0916879
CAMK2N2	calcium/calmodulin dependent protein kinase II inhibitor 2	0.632826	0.00104338	0.0964382
aLog2(fold change) between Ma and Fe pigs.
bFalse Discovery rate adjusted P-value.

## Sheet: Table H
Table H. Extended list of enriched clusters and supporting functional categories among genes differentially expressed between sexes, and representative categories identified using DAVID.
aCategory	GO Identifier	GO name	bCount	P-value	cFDR P-value
Cluster 1 (ES: 1.82)
BP	GO:0001503	ossification	7	0.0046	0.57
BP	GO:0001501	skeletal system development	7	0.024	0.63
MF	GO:0005201	extracellular matrix structural constituent	3	0.03	0.79
Cluster 2 (ES: 1.74)
KEGG	ssc04080	Neuroactive ligand-receptor interaction	11	2.7e-06	0.00024
BP	GO:0009719	response to endogenous stimulus	17	5.2e-05	0.099
BP	GO:0010243	response to organonitrogen compound	9	0.0015	0.64
BP	GO:0010033	response to organic substance	21	0.0022	0.43
BP	GO:0009725	response to hormone	9	0.0034	0.5
BP	GO:1901698	response to nitrogen compound	9	0.0082	0.53
BP	GO:0071495	cellular response to endogenous stimulus	11	0.012	0.54
BP	GO:0032870	cellular response to hormone stimulus	7	0.018	0.55
BP	GO:0071375	cellular response to peptide hormone stimulus	4	0.052	0.74
BP	GO:1901653	cellular response to peptide	4	0.054	0.75
BP	GO:0071310	cellular response to organic substance	14	0.063	0.75
BP	GO:0071417	cellular response to organonitrogen compound	5	0.063	0.75
BP	GO:0043434	response to peptide hormone	4	0.082	0.77
BP	GO:1901652	response to peptide	4	0.11	0.79
BP	GO:1901699	cellular response to nitrogen compound	5	0.11	0.79
BP	GO:1901700	response to oxygen-containing compound	8	0.19	0.87
BP	GO:0070887	cellular response to chemical stimulus	14	0.22	0.89
BP	GO:1901701	cellular response to oxygen-containing compound	4	0.61	0.99
BP	GO:0007186	G-protein coupled receptor signaling pathway	6	0.92	1
Cluster 3 (ES: 1.74)
BP	GO:0048732	gland development	8	0.0017	0.57
BP	GO:0061180	mammary gland epithelium development	3	0.037	0.67
BP	GO:0030879	mammary gland development	3	0.1	0.79
Cluster 4 (ES: 1.45)
BP	GO:0040008	regulation of growth	9	0.0034	0.5
BP	GO:0048639	positive regulation of developmental growth	5	0.0057	0.56
BP	GO:0040007	growth	11	0.0061	0.54
BP	GO:0048638	regulation of developmental growth	6	0.012	0.54
BP	GO:0040018	positive regulation of multicellular organism growth	3	0.014	0.53
BP	GO:0048589	developmental growth	8	0.017	0.56
BP	GO:0045927	positive regulation of growth	5	0.018	0.56
BP	GO:0035264	multicellular organism growth	4	0.029	0.63
BP	GO:0040014	regulation of multicellular organism growth	3	0.052	0.75
BP	GO:0060322	head development	7	0.056	0.74
BP	GO:0007420	brain development	6	0.11	0.79
BP	GO:0030900	forebrain development	4	0.19	0.87
BP	GO:0051174	regulation of phosphorus metabolic process	7	0.77	1
BP	GO:0019220	regulation of phosphate metabolic process	7	0.77	1
Cluster 5 (ES: 1.41)
MF	GO:0005344	oxygen transporter activity	3	0.0025	0.22
MF	GO:0019825	oxygen binding	3	0.0045	0.29
MF	GO:0020037	heme binding	4	0.062	0.91
MF	GO:0046906	tetrapyrrole binding	4	0.069	0.88
MF	GO:0005506	iron ion binding	4	0.093	0.93
MF	GO:0046914	transition metal ion binding	8	0.74	1
Cluster 6 (ES: 1.35)
BP	GO:0048568	embryonic organ development	8	0.005	0.54
BP	GO:0009790	embryo development	12	0.0058	0.54
BP	GO:0048598	embryonic morphogenesis	9	0.0072	0.55
BP	GO:0035107	appendage morphogenesis	5	0.0079	0.55
BP	GO:0035108	limb morphogenesis	5	0.0079	0.55
BP	GO:0090596	sensory organ morphogenesis	6	0.0089	0.51
BP	GO:0009887	organ morphogenesis	11	0.013	0.54
BP	GO:0060173	limb development	5	0.013	0.53
BP	GO:0048736	appendage development	5	0.013	0.53
BP	GO:0001501	skeletal system development	7	0.024	0.63
BP	GO:0042471	ear morphogenesis	4	0.025	0.62
BP	GO:0030326	embryonic limb morphogenesis	4	0.028	0.64
BP	GO:0035113	embryonic appendage morphogenesis	4	0.028	0.64
BP	GO:0060348	bone development	4	0.051	0.75
BP	GO:0051216	cartilage development	4	0.055	0.75
BP	GO:0007389	pattern specification process	6	0.057	0.74
BP	GO:0048562	embryonic organ morphogenesis	5	0.065	0.75
BP	GO:0060349	bone morphogenesis	3	0.066	0.75
BP	GO:0043583	ear development	4	0.086	0.78
BP	GO:0007423	sensory organ development	6	0.087	0.77
BP	GO:0042472	inner ear morphogenesis	3	0.088	0.78
BP	GO:0003002	regionalization	5	0.091	0.78
BP	GO:0061448	connective tissue development	4	0.095	0.79
BP	GO:0048705	skeletal system morphogenesis	4	0.11	0.79
BP	GO:0048839	inner ear development	3	0.22	0.89
BP	GO:0043010	camera-type eye development	3	0.35	0.95
BP	GO:0001654	eye development	3	0.42	0.97
BP	GO:0071363	cellular response to growth factor stimulus	3	0.67	1
BP	GO:0070848	response to growth factor	3	0.68	1
Cluster 7 (ES: 1.09)
BP	GO:0048646	anatomical structure formation involved in morphogenesis	14	0.0021	0.46
BP	GO:0048568	embryonic organ development	8	0.005	0.54
BP	GO:0009790	embryo development	12	0.0058	0.54
BP	GO:0060706	cell differentiation involved in embryonic placenta development	3	0.0094	0.5
BP	GO:0022414	reproductive process	12	0.014	0.53
BP	GO:0000003	reproduction	12	0.015	0.53
BP	GO:0044702	single organism reproductive process	10	0.053	0.75
BP	GO:0001892	embryonic placenta development	3	0.077	0.76
BP	GO:0003006	developmental process involved in reproduction	7	0.085	0.78
BP	GO:0048608	reproductive structure development	5	0.12	0.8
BP	GO:0061458	reproductive system development	5	0.12	0.8
BP	GO:0001890	placenta development	3	0.16	0.84
BP	GO:0001701	in utero embryonic development	4	0.25	0.91
BP	GO:0019953	sexual reproduction	5	0.32	0.94
BP	GO:0043009	chordate embryonic development	5	0.35	0.95
BP	GO:0009792	embryo development ending in birth or egg hatching	5	0.35	0.95
BP	GO:0044703	multi-organism reproductive process	5	0.41	0.97
BP	GO:0007276	gamete generation	3	0.66	1
BP	GO:0048609	multicellular organismal reproductive process	3	0.75	1
BP	GO:0032504	multicellular organism reproduction	3	0.75	1
Cluster 8 (ES: 1.09)
BP	GO:0001822	kidney development	5	0.032	0.64
BP	GO:0072073	kidney epithelium development	4	0.037	0.67
BP	GO:0072001	renal system development	5	0.04	0.68
BP	GO:0001655	urogenital system development	5	0.062	0.75
BP	GO:0001656	metanephros development	3	0.075	0.76
BP	GO:0060993	kidney morphogenesis	3	0.084	0.78
BP	GO:0001657	ureteric bud development	3	0.093	0.79
BP	GO:0072163	mesonephric epithelium development	3	0.096	0.79
BP	GO:0072164	mesonephric tubule development	3	0.096	0.79
BP	GO:0072009	nephron epithelium development	3	0.1	0.79
BP	GO:0001823	mesonephros development	3	0.11	0.79
BP	GO:0072006	nephron development	3	0.13	0.82
BP	GO:0035295	tube development	5	0.34	0.95
Cluster 9 (ES: 1.06)
BP	GO:0048468	cell development	22	0.00013	0.12
BP	GO:0007399	nervous system development	19	0.0018	0.52
BP	GO:0048639	positive regulation of developmental growth	5	0.0057	0.56
BP	GO:0051962	positive regulation of nervous system development	7	0.0069	0.56
BP	GO:0051094	positive regulation of developmental process	12	0.0077	0.56
BP	GO:0045597	positive regulation of cell differentiation	10	0.008	0.53
BP	GO:0061564	axon development	7	0.011	0.54
BP	GO:0032989	cellular component morphogenesis	13	0.014	0.53
BP	GO:0000904	cell morphogenesis involved in differentiation	9	0.016	0.55
BP	GO:0045927	positive regulation of growth	5	0.018	0.56
BP	GO:0051240	positive regulation of multicellular organismal process	13	0.02	0.59
BP	GO:2000026	regulation of multicellular organismal development	14	0.029	0.64
BP	GO:0007409	axonogenesis	6	0.031	0.64
BP	GO:0051960	regulation of nervous system development	8	0.038	0.67
BP	GO:0010720	positive regulation of cell development	6	0.041	0.68
BP	GO:0050769	positive regulation of neurogenesis	5	0.051	0.75
BP	GO:0060322	head development	7	0.056	0.74
BP	GO:0048667	cell morphogenesis involved in neuron differentiation	6	0.06	0.75
BP	GO:0045595	regulation of cell differentiation	12	0.066	0.75
BP	GO:0060284	regulation of cell development	8	0.067	0.75
BP	GO:0048812	neuron projection morphogenesis	6	0.08	0.77
BP	GO:0000902	cell morphogenesis	10	0.099	0.79
BP	GO:0040012	regulation of locomotion	7	0.1	0.79
BP	GO:0051271	negative regulation of cellular component movement	4	0.1	0.79
BP	GO:0040013	negative regulation of locomotion	4	0.1	0.79
BP	GO:0051270	regulation of cellular component movement	7	0.11	0.79
BP	GO:0031175	neuron projection development	7	0.11	0.79
BP	GO:0048699	generation of neurons	10	0.12	0.79
BP	GO:0048858	cell projection morphogenesis	7	0.13	0.82
BP	GO:0050767	regulation of neurogenesis	6	0.14	0.82
BP	GO:0032990	cell part morphogenesis	7	0.14	0.83
BP	GO:0022008	neurogenesis	10	0.16	0.84
BP	GO:2000145	regulation of cell motility	6	0.19	0.87
BP	GO:0002683	negative regulation of immune system process	4	0.21	0.88
BP	GO:0048666	neuron development	7	0.21	0.89
BP	GO:0050803	regulation of synapse structure or activity	3	0.22	0.89
BP	GO:2000146	negative regulation of cell motility	3	0.25	0.91
BP	GO:0032101	regulation of response to external stimulus	6	0.25	0.91
BP	GO:0030182	neuron differentiation	8	0.26	0.91
BP	GO:0045666	positive regulation of neuron differentiation	3	0.28	0.93
BP	GO:0030030	cell projection organization	8	0.29	0.93
BP	GO:0006928	movement of cell or subcellular component	10	0.32	0.94
BP	GO:0040011	locomotion	9	0.34	0.95
BP	GO:0030334	regulation of cell migration	5	0.34	0.95
BP	GO:0051674	localization of cell	8	0.35	0.95
BP	GO:0048870	cell motility	8	0.35	0.95
BP	GO:0009605	response to external stimulus	11	0.4	0.96
BP	GO:0002682	regulation of immune system process	7	0.42	0.97
BP	GO:0002684	positive regulation of immune system process	5	0.43	0.97
BP	GO:0050776	regulation of immune response	4	0.46	0.97
BP	GO:0006955	immune response	7	0.46	0.97
BP	GO:0016477	cell migration	6	0.58	0.99
BP	GO:0045664	regulation of neuron differentiation	3	0.64	0.99
BP	GO:0001817	regulation of cytokine production	3	0.69	1
BP	GO:0001816	cytokine production	3	0.73	1
Cluster 10 (ES: 1.05)
BP	GO:0007267	cell-cell signaling	12	0.016	0.56
BP	GO:0099536	synaptic signaling	6	0.072	0.76
BP	GO:0099537	trans-synaptic signaling	6	0.072	0.76
BP	GO:0098916	anterograde trans-synaptic signaling	6	0.072	0.76
BP	GO:0007268	chemical synaptic transmission	6	0.072	0.76
BP	GO:0050804	modulation of synaptic transmission	3	0.22	0.89
BP	GO:0006812	cation transport	5	0.46	0.97
Cluster 11 (ES: 1.01)
BP	GO:0010243	response to organonitrogen compound	9	0.0015	0.64
BP	GO:0051480	regulation of cytosolic calcium ion concentration	6	0.0049	0.56
BP	GO:1901698	response to nitrogen compound	9	0.0082	0.53
BP	GO:0044057	regulation of system process	7	0.0086	0.53
BP	GO:0006874	cellular calcium ion homeostasis	6	0.022	0.6
BP	GO:0055074	calcium ion homeostasis	6	0.025	0.62
BP	GO:0072503	cellular divalent inorganic cation homeostasis	6	0.028	0.64
BP	GO:0072507	divalent inorganic cation homeostasis	6	0.034	0.66
BP	GO:0043279	response to alkaloid	3	0.035	0.66
BP	GO:0048878	chemical homeostasis	10	0.037	0.67
BP	GO:2000021	regulation of ion homeostasis	4	0.051	0.75
BP	GO:0014070	response to organic cyclic compound	7	0.053	0.74
BP	GO:0002027	regulation of heart rate	3	0.056	0.74
BP	GO:0006875	cellular metal ion homeostasis	6	0.057	0.74
BP	GO:1903522	regulation of blood circulation	4	0.068	0.75
BP	GO:0055082	cellular chemical homeostasis	7	0.072	0.75
BP	GO:0007204	positive regulation of cytosolic calcium ion concentration	4	0.078	0.76
BP	GO:0050801	ion homeostasis	7	0.08	0.76
BP	GO:0055065	metal ion homeostasis	6	0.086	0.78
BP	GO:0030003	cellular cation homeostasis	6	0.094	0.78
BP	GO:0042592	homeostatic process	12	0.099	0.79
BP	GO:0006873	cellular ion homeostasis	6	0.1	0.79
BP	GO:0019725	cellular homeostasis	7	0.13	0.82
BP	GO:0032844	regulation of homeostatic process	5	0.14	0.82
BP	GO:0055080	cation homeostasis	6	0.14	0.82
BP	GO:0006816	calcium ion transport	4	0.15	0.83
BP	GO:0098771	inorganic ion homeostasis	6	0.15	0.83
BP	GO:0008016	regulation of heart contraction	3	0.15	0.83
BP	GO:0034220	ion transmembrane transport	6	0.17	0.86
BP	GO:0060047	heart contraction	3	0.17	0.86
BP	GO:0003015	heart process	3	0.18	0.86
BP	GO:0090257	regulation of muscle system process	3	0.19	0.87
BP	GO:0003012	muscle system process	4	0.19	0.87
BP	GO:0070838	divalent metal ion transport	4	0.19	0.87
BP	GO:0072511	divalent inorganic cation transport	4	0.19	0.87
BP	GO:0051924	regulation of calcium ion transport	3	0.19	0.87
BP	GO:0003008	system process	13	0.2	0.88
BP	GO:0008015	blood circulation	4	0.25	0.91
BP	GO:0032846	positive regulation of homeostatic process	3	0.25	0.91
BP	GO:0003013	circulatory system process	4	0.26	0.91
BP	GO:0006936	muscle contraction	3	0.35	0.95
BP	GO:0010959	regulation of metal ion transport	3	0.38	0.96
BP	GO:0006811	ion transport	7	0.4	0.96
BP	GO:0055085	transmembrane transport	6	0.41	0.97
BP	GO:0006812	cation transport	5	0.46	0.97
BP	GO:0043269	regulation of ion transport	3	0.54	0.99
BP	GO:0030001	metal ion transport	4	0.54	0.99
BP	GO:0098655	cation transmembrane transport	3	0.66	1
aBP: biological process; MF: molecular function; KEGG: KEGG pathway.
bNumber of genes in the category.
cFalse Discovery Rate adjusted P-value.

## Sheet: Table I
Table I. Extended list of enriched clusters and supporting functional categories among the genes in modules presenting a significant correlation with maternal immune activation (MPA) relative to control within males using DAVID.
aCategory	GO Identifier	GO name	bCount	P-value	cFDR P-value
MODULE	Grey60 (low expression in MPA)
Cluster 1 (ES: 14.5)
KEGG	ssc00190	Oxidative phosphorylation	25	1.9e-21	2.6e-19
KEGG	ssc05010	Alzheimer's disease	25	1.3e-18	9.1e-17
KEGG	ssc05012	Parkinson's disease	23	9.8e-18	4.7e-16
KEGG	ssc04932	Non-alcoholic fatty liver disease (NAFLD)	22	6.1e-16	2.4e-14
KEGG	ssc05016	Huntington's disease	23	4.9e-15	1.4e-13
KEGG	ssc01100	Metabolic pathways	42	2.2e-10	5.2e-09
MF	GO:0015078	hydrogen ion transmembrane transporter activity	10	2e-07	1.6e-05
Cluster 2 (ES: 7.32)
MF	GO:0016651	oxidoreductase activity, acting on NAD(P)H	12	3.6e-10	1.5e-07
MF	GO:0003954	NADH dehydrogenase activity	9	3.4e-09	6.8e-07
MF	GO:0016655	oxidoreductase activity, acting on NAD(P)H, quinone or similar compound as acceptor	8	1.4e-07	1.4e-05
MF	GO:0050136	NADH dehydrogenase (quinone) activity	7	1.2e-06	7.8e-05
MF	GO:0008137	NADH dehydrogenase (ubiquinone) activity	7	1.2e-06	7.8e-05
Cluster 3 (ES: 6.41)
BP	GO:0042775	mitochondrial ATP synthesis coupled electron transport	10	4e-10	8.6e-07
BP	GO:0046034	ATP metabolic process	15	8e-10	8.7e-07
BP	GO:0042773	ATP synthesis coupled electron transport	10	1.1e-09	8e-07
BP	GO:0009205	purine ribonucleoside triphosphate metabolic process	15	4e-09	2.2e-06
BP	GO:0006119	oxidative phosphorylation	10	4.2e-09	1.8e-06
BP	GO:0009199	ribonucleoside triphosphate metabolic process	15	4.8e-09	1.7e-06
BP	GO:0009167	purine ribonucleoside monophosphate metabolic process	15	6.8e-09	2.1e-06
BP	GO:0009126	purine nucleoside monophosphate metabolic process	15	7.4e-09	2e-06
BP	GO:0009144	purine nucleoside triphosphate metabolic process	15	7.4e-09	2e-06
Cluster 4 (ES: 5.10)
MF	GO:0009055	electron carrier activity	10	4.8e-08	6.4e-06
MF	GO:0015078	hydrogen ion transmembrane transporter activity	10	2e-07	1.6e-05
MF	GO:0015002	heme-copper terminal oxidase activity	6	2.2e-06	0.00013
MF	GO:0016676	oxidoreductase activity, acting on a heme group of donors, oxygen as acceptor	6	2.2e-06	0.00013
Cluster 5 (ES: 3.07)
MF	GO:0015078	hydrogen ion transmembrane transporter activity	10	2e-07	1.6e-05
BP	GO:0006811	ion transport	16	0.016	0.45
MODULE	Light yellow (low expression in MPA)
Cluster 1 (ES: 4.18)
MF	GO:0003735	structural constituent of ribosome	12	1.9e-06	0.00054
KEGG	ssc03010	Ribosome	11	3.7e-06	5.9e-05
BP	GO:0006412	translation	18	9.5e-06	0.017
BP	GO:0043043	peptide biosynthetic process	18	1.4e-05	0.012
MF	GO:0005198	structural molecule activity	16	1.5e-05	0.0021
BP	GO:0043604	amide biosynthetic process	18	5.1e-05	0.029
BP	GO:1901566	organonitrogen compound biosynthetic process	24	0.00011	0.045
BP	GO:0006518	peptide metabolic process	18	0.00012	0.041
BP	GO:0043603	cellular amide metabolic process	18	0.00085	0.1
BP	GO:0034645	cellular macromolecule biosynthetic process	37	0.24	0.97
Cluster 2 (ES: 2.49)
BP	GO:0007006	mitochondrial membrane organization	6	0.00051	0.078
BP	GO:0042407	cristae formation	3	0.0063	0.28
BP	GO:0007007	inner mitochondrial membrane organization	3	0.011	0.35
Cluster 3 (ES: 1.96)
BP	GO:0022618	ribonucleoprotein complex assembly	10	0.00012	0.035
BP	GO:0034622	cellular macromolecular complex assembly	19	0.00014	0.035
BP	GO:0071826	ribonucleoprotein complex subunit organization	10	0.00016	0.035
BP	GO:0022613	ribonucleoprotein complex biogenesis	12	0.0013	0.1
BP	GO:0042255	ribosome assembly	5	0.0024	0.17
BP	GO:0043933	macromolecular complex subunit organization	27	0.0026	0.17
BP	GO:0033108	mitochondrial respiratory chain complex assembly	4	0.0034	0.18
MODULE	Pale Violet Red3 (low expression in MPA)
Cluster 1 (ES: 4.04)
KEGG	ssc00190	Oxidative phosphorylation	7	2.5e-06	0.00015
KEGG	ssc05012	Parkinson's disease	7	4.9e-06	0.00014
KEGG	ssc05016	Huntington's disease	7	2.5e-05	0.00036
KEGG	ssc05010	Alzheimer's disease	6	0.00017	0.002
Cluster 2 (ES: 1.95)
KEGG	ssc00190	Oxidative phosphorylation	7	2.5e-06	0.00015
MF	GO:0015078	hydrogen ion transmembrane transporter activity	3	0.012	0.86
MF	GO:0015077	monovalent inorganic cation transmembrane transporter activity	3	0.11	1
Cluster 3 (ES: 0.69)
BP	GO:0055085	transmembrane transport	5	0.057	1
BP	GO:0034220	ion transmembrane transport	3	0.28	1
BP	GO:0006811	ion transport	3	0.54	1
aBP: biological process; MF: molecular function; KEGG: KEGG pathway.
bNumber of genes in the category.
cFalse Discovery Rate adjusted P-value.

## Sheet: Table J
Table J. Extended list of enriched clusters and supporting functional categories among the genes in modules presenting a significant correlation with sex within the maternal immune activation treatments using DAVID.
aCategory	GO Identifier	GO name	bCount	P-value	cFDR P-value
MODULE	Sienna3 (low expression in Ma)
Cluster 1 (ES: 1.58)
BP	GO:0044255	cellular lipid metabolic process	8	0.011	1
BP	GO:0008610	lipid biosynthetic process	6	0.013	0.99
BP	GO:0044283	small molecule biosynthetic process	5	0.033	0.98
BP	GO:0006629	lipid metabolic process	8	0.043	0.96
KEGG	ssc01100	Metabolic pathways	11	0.063	0.73
MODULE	Ivory (high expression in Ma)
Cluster 1 (ES: 1.47)
BP	GO:0007416	synapse assembly	3	0.0081	1
BP	GO:0050808	synapse organization	3	0.025	0.95
BP	GO:0007399	nervous system development	7	0.027	0.91
BP	GO:0022607	cellular component assembly	7	0.071	0.87
BP	GO:0044085	cellular component biogenesis	7	0.11	0.9
aBP: biological process; MF: molecular function; KEGG: KEGG pathway.
bNumber of genes in the category.
cFalse Discovery Rate adjusted P-value.

[truncated: 5 more sheets: Figure A, Figure B, Figure C, Figure D, Readme]
